# Supplementary material for: [μ-1,6-Bis(diphenyl­arsan­yl)hexa­ne]bis­[chloridogold(I)]
Source: Acta Crystallogr Sect E Struct Rep Online. 2011 Mar 12;67(Pt 4):m427–8. doi: 10.1107/S1600536811008646 (PMC3100007; doi:10.1107/S1600536811008646)
Supplement: Supplementary file 1 [file e-67-0m427-sup1.cif]

##############################################################################
###                                                                        ###
###        Electronic paper (Acta Crystallographica Section E)             ###
###                                                                        ###
##############################################################################
#                                                                            #
# This CIF contains the data in a paper accepted for publication in Acta     #
# Crystallographica Section E. It conforms to the requirements of Notes      #
# for Authors for Section E, and has been peer reviewed under the auspices   #
# of the IUCr Commission on Journals.                                        #
#                                                                            #
# Full details of the Crystallographic Information File format               #
# are given in the paper "The Crystallographic Information File (CIF):       #
# a New Standard Archive File for Crystallography" by S. R. Hall, F. H.      #
# Allen and I. D. Brown [Acta Cryst. (1991), A47, 655-685].                  #
#                                                                            #
# The current version of the core CIF dictionary is obtainable from          #
# ftp://ftp.iucr.org/pub/cif_core.dic. The current version number is 2.4.    #
#                                                                            #
# Software is freely available for graphical display of the structure(s) in  #
# this CIF.  For information consult the CIF home page http://www.iucr.org/  #
# cif/home.html                                                              #
#                                                                            #
# This file may be used for bona fide research purposes within the           #
# scientific community so long as proper attribution is given to the journal # 
# article from which it was obtained.                                        #
#                                                                            #
##############################################################################
                                             
data_I
_audit_creation_method     SHELXL-97
_chemical_name_systematic
;
[\m-1,6-Bis(diphenylarsanyl)hexane]bis[chloridogold(I)]
;
_chemical_name_common     ?
_chemical_formula_moiety     'C30 H32 As2 Au2 Cl2'
_chemical_formula_sum     'C30 H32 As2 Au2 Cl2'
_chemical_formula_iupac     '[Au2 Cl2 (C30 H32 As2)]'
_chemical_formula_weight     1007.23
_chemical_melting_point     ?
_symmetry_cell_setting     triclinic
_symmetry_space_group_name_H-M     'P -1'
_symmetry_space_group_name_Hall     '-P 1'
loop_
    _symmetry_equiv_pos_as_xyz
    'x, y, z'
    '-x, -y, -z'
_cell_length_a     9.4881(3)
_cell_length_b     11.0350(4)
_cell_length_c     15.5254(5)
_cell_angle_alpha     69.7230(10)
_cell_angle_beta     83.9590(10)
_cell_angle_gamma     79.8140(10)
_cell_volume     1499.06(9)
_cell_formula_units_Z     2
_cell_measurement_reflns_used     9948
_cell_measurement_theta_min     3.23
_cell_measurement_theta_max     35.07
_cell_measurement_temperature     100.00(10)
_exptl_crystal_description     'plate'
_exptl_crystal_colour     'colourless'
_exptl_crystal_size_max     0.368
_exptl_crystal_size_mid     0.215
_exptl_crystal_size_min     0.093
_exptl_crystal_density_diffrn     2.231
_exptl_crystal_density_meas     ?
_exptl_crystal_density_method     'not measured'
_exptl_crystal_F_000     940
_exptl_absorpt_coefficient_mu     12.162
_exptl_absorpt_correction_type     multi-scan
_exptl_absorpt_process_details     '(<i>SADABS</i>; Bruker, 2009)'
_exptl_absorpt_correction_T_min     0.0936
_exptl_absorpt_correction_T_max     0.4074
_exptl_special_details
;
The crystal was placed in the cold stream of an Oxford Cyrosystems Cobra
open-flow nitrogen cryostat (Cosier & Glazer, 1986) operating at 100.0 (1) K.
;
_diffrn_ambient_temperature     100
_diffrn_radiation_type     MoK\a
_diffrn_radiation_wavelength     0.71073
_diffrn_radiation_source     'fine-focus sealed tube'
_diffrn_radiation_monochromator     graphite
_diffrn_measurement_device_type
;
Bruker SMART APEXII CCD area-detector
;
_diffrn_measurement_method     '\f and \w'
_diffrn_detector_area_resol_mean     ?
_diffrn_reflns_number     23816
_diffrn_reflns_av_R_equivalents     0.0274
_diffrn_reflns_av_sigmaI/netI     0.0291
_diffrn_reflns_theta_min     2.54
_diffrn_reflns_theta_max     28.50
_diffrn_reflns_theta_full     28.50
_diffrn_measured_fraction_theta_max     0.981
_diffrn_measured_fraction_theta_full     0.981
_diffrn_reflns_limit_h_min     -12
_diffrn_reflns_limit_h_max     12
_diffrn_reflns_limit_k_min     -14
_diffrn_reflns_limit_k_max     14
_diffrn_reflns_limit_l_min     -20
_diffrn_reflns_limit_l_max     20
_diffrn_standards_number     0
_diffrn_standards_interval_count     .
_diffrn_standards_interval_time     .
_diffrn_standards_decay_%     ?
_refine_special_details
;
Refinement of <i>F</i>^2^ against ALL reflections. The weighted <i>R</i>-factor
<i>wR</i> and goodness of fit <i>S</i> are based on <i>F</i>^2^, conventional
<i>R</i>-factors <i>R</i> are based on <i>F</i>, with <i>F</i> set to zero for
negative <i>F</i>^2^. The threshold expression of <i>F</i>^2^ >
\s(<i>F</i>^2^) is used only for calculating <i>R</i>-factors(gt) <i>etc</i>.
and is not relevant to the choice of reflections for refinement.
<i>R</i>-factors based on <i>F</i>^2^ are statistically about twice as large
as those based on <i>F</i>, and <i>R</i>- factors based on ALL data will be
even larger.
;
_reflns_number_total     7451
_reflns_number_gt     6817
_reflns_threshold_expression     I>2\s(I)
_refine_ls_structure_factor_coef     Fsqd
_refine_ls_matrix_type     full
_refine_ls_R_factor_all     0.0343
_refine_ls_R_factor_gt     0.0314
_refine_ls_wR_factor_gt     0.0856
_refine_ls_wR_factor_ref     0.0880
_refine_ls_goodness_of_fit_ref     1.091
_refine_ls_restrained_S_all     1.091
_refine_ls_number_reflns     7451
_refine_ls_number_parameters     371
_refine_ls_number_restraints     0
_refine_ls_hydrogen_treatment     constr
_refine_ls_weighting_scheme     calc
_refine_ls_weighting_details
         'calc w=1/[\s^2^(Fo^2^)+(0.0596P)^2^+0.9210P] where P=(Fo^2^+2Fc^2^)/3'
_atom_sites_solution_hydrogens     geom
_atom_sites_solution_primary     direct
_atom_sites_solution_secondary     difmap
_refine_ls_shift/su_max     0.001
_refine_ls_shift/su_mean     0.000
_refine_diff_density_max     2.518
_refine_diff_density_min     -2.997
_refine_ls_extinction_method     none
_refine_ls_extinction_coef     ?
loop_
    _atom_type_symbol
    _atom_type_description
    _atom_type_scat_dispersion_real
    _atom_type_scat_dispersion_imag
    _atom_type_scat_source
    'C' 'C' 0.0033 0.0016
                         'International Tables Vol C Tables 4.2.6.8 and 6.1.1.4'
    'H' 'H' 0.0000 0.0000
                         'International Tables Vol C Tables 4.2.6.8 and 6.1.1.4'
    'Cl' 'Cl' 0.1484 0.1585
                         'International Tables Vol C Tables 4.2.6.8 and 6.1.1.4'
    'As' 'As' 0.0499 2.0058
                         'International Tables Vol C Tables 4.2.6.8 and 6.1.1.4'
    'Au' 'Au' -2.0133 8.8022
                         'International Tables Vol C Tables 4.2.6.8 and 6.1.1.4'
_computing_data_collection     'APEX2 (Bruker, 2009)'
_computing_cell_refinement     'SAINT (Bruker, 2009)'
_computing_data_reduction     'SAINT (Bruker, 2009)'
_computing_structure_solution     'SHELXTL (Sheldrick, 2008)'
_computing_structure_refinement     'SHELXTL (Sheldrick, 2008)'
_computing_molecular_graphics     'SHELXTL (Sheldrick, 2008)'
_computing_publication_material
;
SHELXTL (Sheldrick, 2008) and PLATON (Spek, 2009)
;
loop_
    _atom_site_type_symbol
    _atom_site_label
    _atom_site_fract_x
    _atom_site_fract_y
    _atom_site_fract_z
    _atom_site_U_iso_or_equiv
    _atom_site_adp_type
    _atom_site_calc_flag
    _atom_site_refinement_flags
    _atom_site_occupancy
    _atom_site_disorder_assembly
    _atom_site_disorder_group
    Au Au1 0.293305(16) 0.506581(14) -0.244387(10) 0.02413(6) Uani d . 1 . .
    Au Au2 0.485482(16) 0.400959(15) 0.158348(11) 0.02685(6) Uani d . 1 . .
    As As1 0.35104(4) 0.28305(4) -0.16352(3) 0.02363(9) Uani d . 1 . .
    As As2 0.29128(5) 0.36296(4) 0.26530(3) 0.02696(10) Uani d . 1 A .
    Cl Cl1 0.22329(12) 0.72149(10) -0.33185(7) 0.0304(2) Uani d . 1 . .
    Cl Cl2 0.67793(11) 0.42021(11) 0.05371(7) 0.0313(2) Uani d . 1 . .
    C C1 0.5539(4) 0.2189(4) -0.1582(3) 0.0287(8) Uani d . 1 . .
    C C2 0.6304(4) 0.2508(4) -0.0994(3) 0.0295(8) Uani d . 1 . .
    H H2A 0.5832 0.2955 -0.0612 0.035 Uiso calc R 1 . .
    C C3 0.7788(5) 0.2148(6) -0.0986(4) 0.0404(11) Uani d . 1 . .
    H H3A 0.8309 0.2350 -0.0592 0.048 Uiso calc R 1 . .
    C C4 0.8488(5) 0.1492(7) -0.1559(5) 0.0505(15) Uani d . 1 . .
    H H4A 0.9481 0.1272 -0.1560 0.061 Uiso calc R 1 . .
    C C5 0.7712(6) 0.1161(7) -0.2133(5) 0.0550(16) Uani d . 1 . .
    H H5A 0.8184 0.0697 -0.2505 0.066 Uiso calc R 1 . .
    C C6 0.6239(5) 0.1517(6) -0.2155(4) 0.0438(12) Uani d . 1 . .
    H H6A 0.5722 0.1310 -0.2548 0.053 Uiso calc R 1 . .
    C C7 0.2716(4) 0.1765(4) -0.2167(3) 0.0273(8) Uani d . 1 . .
    C C8 0.1984(5) 0.2365(5) -0.2958(3) 0.0323(9) Uani d . 1 . .
    H H8A 0.1872 0.3270 -0.3228 0.039 Uiso calc R 1 . .
    C C9 0.1405(5) 0.1616(5) -0.3361(4) 0.0399(11) Uani d . 1 . .
    H H9A 0.0909 0.2020 -0.3897 0.048 Uiso calc R 1 . .
    C C10 0.1578(5) 0.0266(5) -0.2953(4) 0.0375(11) Uani d . 1 . .
    H H10A 0.1202 -0.0234 -0.3221 0.045 Uiso calc R 1 . .
    C C11 0.2301(5) -0.0338(5) -0.2156(4) 0.0347(10) Uani d . 1 . .
    H H11A 0.2404 -0.1242 -0.1886 0.042 Uiso calc R 1 . .
    C C12 0.2882(4) 0.0404(4) -0.1750(3) 0.0301(8) Uani d . 1 . .
    H H12A 0.3372 -0.0001 -0.1211 0.036 Uiso calc R 1 . .
    C C13 0.2832(4) 0.2282(4) -0.0364(3) 0.0278(8) Uani d . 1 . .
    H H13A 0.3047 0.1339 -0.0098 0.033 Uiso calc R 1 . .
    H H13B 0.3323 0.2661 -0.0025 0.033 Uiso calc R 1 . .
    C C14 0.1221(5) 0.2710(5) -0.0280(3) 0.0342(10) Uani d . 1 . .
    H H14A 0.0762 0.2492 -0.0725 0.041 Uiso calc R 1 . .
    H H14B 0.1037 0.3652 -0.0436 0.041 Uiso calc R 1 . .
    C C15 0.0537(5) 0.2088(6) 0.0675(3) 0.0415(12) Uani d . 1 . .
    H H15A -0.0489 0.2383 0.0655 0.050 Uiso calc R 1 . .
    H H15B 0.0685 0.1148 0.0816 0.050 Uiso calc R 1 . .
    C C16 0.1099(5) 0.2384(5) 0.1452(3) 0.0336(9) Uani d . 1 . .
    H H16A 0.0632 0.1921 0.2030 0.040 Uiso calc R 1 . .
    H H16B 0.2120 0.2071 0.1490 0.040 Uiso calc R 1 . .
    C C17 0.0834(5) 0.3838(5) 0.1310(3) 0.0355(10) Uani d . 1 . .
    H H17A -0.0134 0.4190 0.1109 0.043 Uiso calc R 1 . .
    H H17B 0.1488 0.4266 0.0820 0.043 Uiso calc R 1 . .
    C C18 0.1019(5) 0.4173(5) 0.2160(3) 0.0331(9) Uani d . 1 . .
    H H18A 0.0334 0.3775 0.2638 0.040 Uiso calc R 1 . .
    H H18B 0.0781 0.5112 0.2012 0.040 Uiso calc R 1 . .
    C C19 0.3067(5) 0.1805(4) 0.3382(3) 0.0279(8) Uani d . 1 . .
    C C20 0.1897(5) 0.1239(5) 0.3893(3) 0.0334(9) Uani d . 1 . .
    H H20A 0.0996 0.1741 0.3874 0.040 Uiso calc R 1 . .
    C C21 0.2088(5) -0.0067(5) 0.4425(3) 0.0359(10) Uani d . 1 . .
    H H21A 0.1307 -0.0449 0.4749 0.043 Uiso calc R 1 . .
    C C22 0.3447(5) -0.0821(5) 0.4480(3) 0.0341(9) Uani d . 1 . .
    H H22A 0.3571 -0.1695 0.4851 0.041 Uiso calc R 1 . .
    C C23 0.4612(5) -0.0265(5) 0.3983(3) 0.0333(9) Uani d . 1 . .
    H H23A 0.5516 -0.0765 0.4019 0.040 Uiso calc R 1 . .
    C C24 0.4421(5) 0.1041(4) 0.3432(3) 0.0316(9) Uani d . 1 . .
    H H24A 0.5199 0.1411 0.3092 0.038 Uiso calc R 1 . .
    C C25 0.2720(8) 0.4463(5) 0.3575(3) 0.0541(17) Uani d . 1 . .
    C C26A 0.3553(10) 0.5057(11) 0.3781(8) 0.037(2) Uani d P 0.482(8) A 1
    H H26A 0.4447 0.5076 0.3471 0.044 Uiso calc PR 0.482(8) A 1
    C C27A 0.3295(14) 0.5701(13) 0.4428(11) 0.043(3) Uani d P 0.482(8) A 1
    H H27A 0.4024 0.6061 0.4561 0.052 Uiso calc PR 0.482(8) A 1
    C C28A 0.1990(16) 0.5802(10) 0.4860(7) 0.039(3) Uani d P 0.482(8) A 1
    H H28A 0.1837 0.6230 0.5290 0.047 Uiso calc PR 0.482(8) A 1
    C C29A 0.0882(11) 0.5285(10) 0.4680(7) 0.036(2) Uani d P 0.482(8) . 1
    H H29A -0.0009 0.5355 0.4988 0.043 Uiso calc PR 0.482(8) A 1
    C C30A 0.1120(10) 0.4651(10) 0.4023(7) 0.033(2) Uani d P 0.482(8) A 1
    H H30A 0.0377 0.4348 0.3852 0.039 Uiso calc PR 0.482(8) A 1
    C C26B 0.2438(11) 0.5670(9) 0.3417(7) 0.036(2) Uani d P 0.518(8) A 2
    H H26B 0.2253 0.6210 0.2817 0.043 Uiso calc PR 0.518(8) A 2
    C C27B 0.2385(13) 0.6253(10) 0.4094(7) 0.042(2) Uani d P 0.518(8) A 2
    H H27B 0.1975 0.7120 0.3987 0.050 Uiso calc PR 0.518(8) A 2
    C C28B 0.2962(14) 0.5497(11) 0.4922(9) 0.036(2) Uani d P 0.518(8) A 2
    H H28B 0.2954 0.5868 0.5377 0.044 Uiso calc PR 0.518(8) A 2
    C C29B 0.3554(10) 0.4201(10) 0.5098(6) 0.037(2) Uani d P 0.518(8) A 2
    H H29B 0.3949 0.3715 0.5661 0.044 Uiso calc PR 0.518(8) A 2
    C C30B 0.3556(10) 0.3630(10) 0.4433(6) 0.034(2) Uani d P 0.518(8) A 2
    H H30B 0.4034 0.2793 0.4500 0.041 Uiso calc PR 0.518(8) A 2
loop_
    _atom_site_aniso_label
    _atom_site_aniso_U_11
    _atom_site_aniso_U_22
    _atom_site_aniso_U_33
    _atom_site_aniso_U_12
    _atom_site_aniso_U_13
    _atom_site_aniso_U_23
    Au1 0.02936(9) 0.02235(9) 0.02283(9) -0.00656(6) -0.00161(6) -0.00885(7)
    Au2 0.02824(9) 0.02498(10) 0.02712(10) -0.00824(6) -0.00585(6) -0.00511(7)
    As1 0.02404(18) 0.02315(19) 0.0253(2) -0.00406(14) -0.00259(14) -0.00946(16)
    As2 0.0350(2) 0.0243(2) 0.0226(2) -0.00871(16) -0.00427(16) -0.00620(16)
    Cl1 0.0411(5) 0.0226(4) 0.0278(5) -0.0079(4) -0.0033(4) -0.0069(4)
    Cl2 0.0305(5) 0.0361(5) 0.0298(5) -0.0092(4) -0.0030(4) -0.0116(4)
    C1 0.0263(18) 0.029(2) 0.034(2) -0.0034(15) -0.0032(16) -0.0150(18)
    C2 0.0275(19) 0.032(2) 0.032(2) -0.0032(16) -0.0029(16) -0.0142(18)
    C3 0.029(2) 0.053(3) 0.050(3) -0.011(2) -0.0064(19) -0.026(3)
    C4 0.024(2) 0.069(4) 0.075(4) -0.004(2) -0.006(2) -0.046(3)
    C5 0.035(2) 0.080(4) 0.072(4) 0.003(3) -0.004(2) -0.058(4)
    C6 0.033(2) 0.061(3) 0.053(3) -0.007(2) -0.002(2) -0.039(3)
    C7 0.0267(18) 0.0243(19) 0.035(2) -0.0064(15) -0.0007(15) -0.0135(17)
    C8 0.033(2) 0.027(2) 0.040(2) -0.0030(16) -0.0113(18) -0.0135(19)
    C9 0.040(2) 0.040(3) 0.048(3) -0.002(2) -0.013(2) -0.024(2)
    C10 0.030(2) 0.039(3) 0.055(3) -0.0072(18) 0.0001(19) -0.030(2)
    C11 0.036(2) 0.026(2) 0.046(3) -0.0090(17) 0.0064(19) -0.016(2)
    C12 0.0281(19) 0.028(2) 0.036(2) -0.0052(16) 0.0008(16) -0.0132(18)
    C13 0.0281(19) 0.028(2) 0.024(2) -0.0030(15) -0.0063(15) -0.0047(16)
    C14 0.0244(19) 0.053(3) 0.024(2) -0.0065(18) -0.0038(15) -0.010(2)
    C15 0.036(2) 0.065(3) 0.027(2) -0.022(2) -0.0001(18) -0.013(2)
    C16 0.037(2) 0.039(2) 0.024(2) -0.0124(19) -0.0035(16) -0.0068(18)
    C17 0.030(2) 0.043(3) 0.029(2) -0.0099(18) -0.0066(17) -0.002(2)
    C18 0.031(2) 0.031(2) 0.032(2) -0.0022(16) 0.0019(17) -0.0061(18)
    C19 0.037(2) 0.025(2) 0.0221(19) -0.0090(16) -0.0050(16) -0.0045(16)
    C20 0.031(2) 0.031(2) 0.035(2) -0.0039(17) -0.0010(17) -0.0074(19)
    C21 0.038(2) 0.034(2) 0.033(2) -0.0120(19) 0.0027(18) -0.0069(19)
    C22 0.046(3) 0.027(2) 0.026(2) -0.0081(18) -0.0031(18) -0.0048(18)
    C23 0.036(2) 0.030(2) 0.033(2) -0.0034(17) -0.0032(17) -0.0093(19)
    C24 0.035(2) 0.029(2) 0.031(2) -0.0092(17) -0.0030(17) -0.0068(18)
    C25 0.113(5) 0.034(3) 0.022(2) -0.035(3) 0.002(3) -0.008(2)
    C26A 0.029(4) 0.040(5) 0.048(6) -0.006(4) -0.003(4) -0.023(5)
    C27A 0.040(6) 0.052(7) 0.049(8) -0.008(6) -0.006(6) -0.030(7)
    C28A 0.060(8) 0.033(5) 0.028(5) -0.008(5) 0.000(5) -0.015(4)
    C29A 0.036(5) 0.038(5) 0.031(5) 0.001(4) 0.001(4) -0.010(4)
    C30A 0.033(4) 0.039(5) 0.031(5) -0.007(4) 0.003(4) -0.018(4)
    C26B 0.049(5) 0.030(4) 0.029(4) -0.006(4) -0.006(4) -0.010(4)
    C27B 0.057(7) 0.035(5) 0.041(6) -0.010(5) 0.004(5) -0.023(4)
    C28B 0.040(6) 0.049(6) 0.031(6) -0.013(5) 0.004(5) -0.025(5)
    C29B 0.042(5) 0.044(5) 0.026(4) -0.012(4) -0.002(3) -0.010(4)
    C30B 0.036(4) 0.035(5) 0.031(4) -0.004(4) -0.005(3) -0.011(4)
_geom_special_details
;
All e.s.d.'s (except the e.s.d. in the dihedral angle between two l.s. planes)
are estimated using the full covariance matrix. The cell e.s.d.'s are taken
into account individually in the estimation of e.s.d.'s in distances, angles
and torsion angles; correlations between e.s.d.'s in cell parameters are only
used when they are defined by crystal symmetry. An approximate (isotropic)
treatment of cell e.s.d.'s is used for estimating e.s.d.'s involving l.s.
planes.
;
loop_
    _geom_bond_atom_site_label_1
    _geom_bond_atom_site_label_2
    _geom_bond_site_symmetry_2
    _geom_bond_distance
    _geom_bond_publ_flag
    Au1 Cl1 . 2.3043(10) y
    Au1 As1 . 2.3411(4) y
    Au2 Cl2 . 2.3005(10) y
    Au2 As2 . 2.3398(5) y
    As1 C13 . 1.929(4) ?
    As1 C1 . 1.930(4) ?
    As1 C7 . 1.937(4) ?
    As2 C19 . 1.925(4) ?
    As2 C25 . 1.931(5) ?
    As2 C18 . 1.940(4) ?
    C1 C2 . 1.392(6) ?
    C1 C6 . 1.394(6) ?
    C2 C3 . 1.393(6) ?
    C2 H2A . 0.9300 ?
    C3 C4 . 1.382(8) ?
    C3 H3A . 0.9300 ?
    C4 C5 . 1.390(7) ?
    C4 H4A . 0.9300 ?
    C5 C6 . 1.384(7) ?
    C5 H5A . 0.9300 ?
    C6 H6A . 0.9300 ?
    C7 C8 . 1.373(6) ?
    C7 C12 . 1.400(6) ?
    C8 C9 . 1.402(6) ?
    C8 H8A . 0.9300 ?
    C9 C10 . 1.389(8) ?
    C9 H9A . 0.9300 ?
    C10 C11 . 1.374(8) ?
    C10 H10A . 0.9300 ?
    C11 C12 . 1.401(6) ?
    C11 H11A . 0.9300 ?
    C12 H12A . 0.9300 ?
    C13 C14 . 1.524(6) ?
    C13 H13A . 0.9700 ?
    C13 H13B . 0.9700 ?
    C14 C15 . 1.530(6) ?
    C14 H14A . 0.9700 ?
    C14 H14B . 0.9700 ?
    C15 C16 . 1.523(6) ?
    C15 H15A . 0.9700 ?
    C15 H15B . 0.9700 ?
    C16 C17 . 1.520(7) ?
    C16 H16A . 0.9700 ?
    C16 H16B . 0.9700 ?
    C17 C18 . 1.524(7) ?
    C17 H17A . 0.9700 ?
    C17 H17B . 0.9700 ?
    C18 H18A . 0.9700 ?
    C18 H18B . 0.9700 ?
    C19 C24 . 1.400(6) ?
    C19 C20 . 1.403(6) ?
    C20 C21 . 1.380(7) ?
    C20 H20A . 0.9300 ?
    C21 C22 . 1.399(7) ?
    C21 H21A . 0.9300 ?
    C22 C23 . 1.387(7) ?
    C22 H22A . 0.9300 ?
    C23 C24 . 1.388(7) ?
    C23 H23A . 0.9300 ?
    C24 H24A . 0.9300 ?
    C25 C26A . 1.240(11) ?
    C25 C26B . 1.251(11) ?
    C25 C30B . 1.537(11) ?
    C25 C30A . 1.611(12) ?
    C26A C27A . 1.398(16) ?
    C26A H26A . 0.9300 ?
    C27A C28A . 1.351(18) ?
    C27A H27A . 0.9300 ?
    C28A C29A . 1.375(16) ?
    C28A H28A . 0.9300 ?
    C29A C30A . 1.404(13) ?
    C29A H29A . 0.9300 ?
    C30A H30A . 0.9300 ?
    C26B C27B . 1.403(12) ?
    C26B H26B . 0.9300 ?
    C27B C28B . 1.376(17) ?
    C27B H27B . 0.9300 ?
    C28B C29B . 1.383(16) ?
    C28B H28B . 0.9300 ?
    C29B C30B . 1.383(13) ?
    C29B H29B . 0.9300 ?
    C30B H30B . 0.9300 ?
loop_
    _geom_angle_atom_site_label_1
    _geom_angle_atom_site_label_2
    _geom_angle_atom_site_label_3
    _geom_angle_site_symmetry_1
    _geom_angle_site_symmetry_3
    _geom_angle
    _geom_angle_publ_flag
    Cl1 Au1 As1 . . 174.77(3) y
    Cl2 Au2 As2 . . 175.14(3) y
    C13 As1 C1 . . 103.67(19) ?
    C13 As1 C7 . . 104.75(18) ?
    C1 As1 C7 . . 105.48(17) ?
    C13 As1 Au1 . . 115.15(13) ?
    C1 As1 Au1 . . 114.54(14) ?
    C7 As1 Au1 . . 112.21(14) ?
    C19 As2 C25 . . 102.5(2) ?
    C19 As2 C18 . . 107.7(2) ?
    C25 As2 C18 . . 101.2(3) ?
    C19 As2 Au2 . . 110.57(14) ?
    C25 As2 Au2 . . 117.1(2) ?
    C18 As2 Au2 . . 116.39(14) ?
    C2 C1 C6 . . 120.8(4) ?
    C2 C1 As1 . . 117.3(3) ?
    C6 C1 As1 . . 121.8(3) ?
    C1 C2 C3 . . 119.1(4) ?
    C1 C2 H2A . . 120.5 ?
    C3 C2 H2A . . 120.5 ?
    C4 C3 C2 . . 120.4(4) ?
    C4 C3 H3A . . 119.8 ?
    C2 C3 H3A . . 119.8 ?
    C3 C4 C5 . . 120.1(5) ?
    C3 C4 H4A . . 120.0 ?
    C5 C4 H4A . . 120.0 ?
    C6 C5 C4 . . 120.3(5) ?
    C6 C5 H5A . . 119.8 ?
    C4 C5 H5A . . 119.8 ?
    C5 C6 C1 . . 119.3(4) ?
    C5 C6 H6A . . 120.3 ?
    C1 C6 H6A . . 120.3 ?
    C8 C7 C12 . . 120.5(4) ?
    C8 C7 As1 . . 118.9(3) ?
    C12 C7 As1 . . 120.6(3) ?
    C7 C8 C9 . . 120.1(4) ?
    C7 C8 H8A . . 120.0 ?
    C9 C8 H8A . . 120.0 ?
    C10 C9 C8 . . 119.5(5) ?
    C10 C9 H9A . . 120.2 ?
    C8 C9 H9A . . 120.2 ?
    C11 C10 C9 . . 120.6(4) ?
    C11 C10 H10A . . 119.7 ?
    C9 C10 H10A . . 119.7 ?
    C10 C11 C12 . . 120.2(5) ?
    C10 C11 H11A . . 119.9 ?
    C12 C11 H11A . . 119.9 ?
    C7 C12 C11 . . 119.1(4) ?
    C7 C12 H12A . . 120.5 ?
    C11 C12 H12A . . 120.5 ?
    C14 C13 As1 . . 110.6(3) ?
    C14 C13 H13A . . 109.5 ?
    As1 C13 H13A . . 109.5 ?
    C14 C13 H13B . . 109.5 ?
    As1 C13 H13B . . 109.5 ?
    H13A C13 H13B . . 108.1 ?
    C13 C14 C15 . . 114.2(4) ?
    C13 C14 H14A . . 108.7 ?
    C15 C14 H14A . . 108.7 ?
    C13 C14 H14B . . 108.7 ?
    C15 C14 H14B . . 108.7 ?
    H14A C14 H14B . . 107.6 ?
    C16 C15 C14 . . 115.4(4) ?
    C16 C15 H15A . . 108.4 ?
    C14 C15 H15A . . 108.4 ?
    C16 C15 H15B . . 108.4 ?
    C14 C15 H15B . . 108.4 ?
    H15A C15 H15B . . 107.5 ?
    C17 C16 C15 . . 111.8(4) ?
    C17 C16 H16A . . 109.2 ?
    C15 C16 H16A . . 109.2 ?
    C17 C16 H16B . . 109.2 ?
    C15 C16 H16B . . 109.2 ?
    H16A C16 H16B . . 107.9 ?
    C16 C17 C18 . . 114.4(4) ?
    C16 C17 H17A . . 108.7 ?
    C18 C17 H17A . . 108.7 ?
    C16 C17 H17B . . 108.7 ?
    C18 C17 H17B . . 108.7 ?
    H17A C17 H17B . . 107.6 ?
    C17 C18 As2 . . 115.9(3) ?
    C17 C18 H18A . . 108.3 ?
    As2 C18 H18A . . 108.3 ?
    C17 C18 H18B . . 108.3 ?
    As2 C18 H18B . . 108.3 ?
    H18A C18 H18B . . 107.4 ?
    C24 C19 C20 . . 119.4(4) ?
    C24 C19 As2 . . 118.0(3) ?
    C20 C19 As2 . . 122.6(3) ?
    C21 C20 C19 . . 119.7(4) ?
    C21 C20 H20A . . 120.1 ?
    C19 C20 H20A . . 120.1 ?
    C20 C21 C22 . . 120.5(4) ?
    C20 C21 H21A . . 119.7 ?
    C22 C21 H21A . . 119.7 ?
    C23 C22 C21 . . 120.1(4) ?
    C23 C22 H22A . . 120.0 ?
    C21 C22 H22A . . 120.0 ?
    C22 C23 C24 . . 119.7(4) ?
    C22 C23 H23A . . 120.2 ?
    C24 C23 H23A . . 120.2 ?
    C23 C24 C19 . . 120.6(4) ?
    C23 C24 H24A . . 119.7 ?
    C19 C24 H24A . . 119.7 ?
    C26A C25 C26B . . 59.0(7) ?
    C26A C25 C30B . . 66.8(7) ?
    C26B C25 C30B . . 117.9(7) ?
    C26A C25 C30A . . 113.6(7) ?
    C26B C25 C30A . . 76.6(7) ?
    C30B C25 C30A . . 101.0(6) ?
    C26A C25 As2 . . 130.7(7) ?
    C26B C25 As2 . . 124.9(6) ?
    C30B C25 As2 . . 112.5(5) ?
    C30A C25 As2 . . 114.6(5) ?
    C25 C26A C27A . . 127.1(10) ?
    C25 C26A H26A . . 116.5 ?
    C27A C26A H26A . . 116.5 ?
    C28A C27A C26A . . 120.3(10) ?
    C28A C27A H27A . . 119.9 ?
    C26A C27A H27A . . 119.9 ?
    C27A C28A C29A . . 121.6(9) ?
    C27A C28A H28A . . 119.2 ?
    C29A C28A H28A . . 119.2 ?
    C28A C29A C30A . . 118.7(9) ?
    C28A C29A H29A . . 120.6 ?
    C30A C29A H29A . . 120.6 ?
    C29A C30A C25 . . 118.1(8) ?
    C29A C30A H30A . . 121.0 ?
    C25 C30A H30A . . 121.0 ?
    C25 C26B C27B . . 123.6(9) ?
    C25 C26B H26B . . 118.2 ?
    C27B C26B H26B . . 118.2 ?
    C28B C27B C26B . . 117.6(10) ?
    C28B C27B H27B . . 121.2 ?
    C26B C27B H27B . . 121.2 ?
    C27B C28B C29B . . 122.0(10) ?
    C27B C28B H28B . . 119.0 ?
    C29B C28B H28B . . 119.0 ?
    C30B C29B C28B . . 119.7(9) ?
    C30B C29B H29B . . 120.2 ?
    C28B C29B H29B . . 120.2 ?
    C29B C30B C25 . . 116.0(8) ?
    C29B C30B H30B . . 122.0 ?
    C25 C30B H30B . . 122.0 ?
loop_
    _geom_torsion_atom_site_label_1
    _geom_torsion_atom_site_label_2
    _geom_torsion_atom_site_label_3
    _geom_torsion_atom_site_label_4
    _geom_torsion_site_symmetry_1
    _geom_torsion_site_symmetry_2
    _geom_torsion_site_symmetry_3
    _geom_torsion_site_symmetry_4
    _geom_torsion
    _geom_torsion_publ_flag
    C13 As1 C1 C2 . . . . -51.8(4) ?
    C7 As1 C1 C2 . . . . -161.6(4) ?
    Au1 As1 C1 C2 . . . . 74.5(4) ?
    C13 As1 C1 C6 . . . . 132.9(5) ?
    C7 As1 C1 C6 . . . . 23.0(5) ?
    Au1 As1 C1 C6 . . . . -100.9(4) ?
    C6 C1 C2 C3 . . . . 0.1(8) ?
    As1 C1 C2 C3 . . . . -175.2(4) ?
    C1 C2 C3 C4 . . . . 0.5(8) ?
    C2 C3 C4 C5 . . . . -1.5(10) ?
    C3 C4 C5 C6 . . . . 1.9(12) ?
    C4 C5 C6 C1 . . . . -1.2(11) ?
    C2 C1 C6 C5 . . . . 0.3(9) ?
    As1 C1 C6 C5 . . . . 175.4(5) ?
    C13 As1 C7 C8 . . . . 128.8(4) ?
    C1 As1 C7 C8 . . . . -122.1(4) ?
    Au1 As1 C7 C8 . . . . 3.2(4) ?
    C13 As1 C7 C12 . . . . -51.0(4) ?
    C1 As1 C7 C12 . . . . 58.0(4) ?
    Au1 As1 C7 C12 . . . . -176.6(3) ?
    C12 C7 C8 C9 . . . . -0.5(7) ?
    As1 C7 C8 C9 . . . . 179.6(4) ?
    C7 C8 C9 C10 . . . . 0.0(7) ?
    C8 C9 C10 C11 . . . . 0.5(8) ?
    C9 C10 C11 C12 . . . . -0.5(7) ?
    C8 C7 C12 C11 . . . . 0.5(6) ?
    As1 C7 C12 C11 . . . . -179.6(3) ?
    C10 C11 C12 C7 . . . . 0.0(7) ?
    C1 As1 C13 C14 . . . . -179.7(3) ?
    C7 As1 C13 C14 . . . . -69.3(4) ?
    Au1 As1 C13 C14 . . . . 54.4(3) ?
    As1 C13 C14 C15 . . . . 168.3(3) ?
    C13 C14 C15 C16 . . . . 60.8(7) ?
    C14 C15 C16 C17 . . . . 61.3(6) ?
    C15 C16 C17 C18 . . . . 165.4(4) ?
    C16 C17 C18 As2 . . . . 61.0(5) ?
    C19 As2 C18 C17 . . . . -80.8(4) ?
    C25 As2 C18 C17 . . . . 172.0(4) ?
    Au2 As2 C18 C17 . . . . 44.0(4) ?
    C25 As2 C19 C24 . . . . -104.7(4) ?
    C18 As2 C19 C24 . . . . 149.0(3) ?
    Au2 As2 C19 C24 . . . . 20.8(4) ?
    C25 As2 C19 C20 . . . . 72.2(4) ?
    C18 As2 C19 C20 . . . . -34.1(4) ?
    Au2 As2 C19 C20 . . . . -162.3(3) ?
    C24 C19 C20 C21 . . . . -1.1(7) ?
    As2 C19 C20 C21 . . . . -178.0(4) ?
    C19 C20 C21 C22 . . . . 2.0(7) ?
    C20 C21 C22 C23 . . . . -1.4(7) ?
    C21 C22 C23 C24 . . . . 0.1(7) ?
    C22 C23 C24 C19 . . . . 0.8(7) ?
    C20 C19 C24 C23 . . . . -0.2(7) ?
    As2 C19 C24 C23 . . . . 176.8(3) ?
    C19 As2 C25 C26A . . . . 111.1(9) ?
    C18 As2 C25 C26A . . . . -137.7(9) ?
    Au2 As2 C25 C26A . . . . -10.1(9) ?
    C19 As2 C25 C26B . . . . -172.1(8) ?
    C18 As2 C25 C26B . . . . -60.9(8) ?
    Au2 As2 C25 C26B . . . . 66.7(9) ?
    C19 As2 C25 C30B . . . . 33.0(6) ?
    C18 As2 C25 C30B . . . . 144.2(5) ?
    Au2 As2 C25 C30B . . . . -88.2(5) ?
    C19 As2 C25 C30A . . . . -81.7(6) ?
    C18 As2 C25 C30A . . . . 29.6(6) ?
    Au2 As2 C25 C30A . . . . 157.2(5) ?
    C26B C25 C26A C27A . . . . 64.7(13) ?
    C30B C25 C26A C27A . . . . -83.6(14) ?
    C30A C25 C26A C27A . . . . 8.7(16) ?
    As2 C25 C26A C27A . . . . 176.0(10) ?
    C25 C26A C27A C28A . . . . -5(2) ?
    C26A C27A C28A C29A . . . . 0(2) ?
    C27A C28A C29A C30A . . . . -0.6(18) ?
    C28A C29A C30A C25 . . . . 4.8(15) ?
    C26A C25 C30A C29A . . . . -8.6(13) ?
    C26B C25 C30A C29A . . . . -55.6(10) ?
    C30B C25 C30A C29A . . . . 60.7(10) ?
    As2 C25 C30A C29A . . . . -178.1(7) ?
    C26A C25 C26B C27B . . . . -55.6(11) ?
    C30B C25 C26B C27B . . . . -22.5(14) ?
    C30A C25 C26B C27B . . . . 73.0(11) ?
    As2 C25 C26B C27B . . . . -176.2(8) ?
    C25 C26B C27B C28B . . . . 14.1(17) ?
    C26B C27B C28B C29B . . . . -1.1(18) ?
    C27B C28B C29B C30B . . . . -0.9(17) ?
    C28B C29B C30B C25 . . . . -7.1(13) ?
    C26A C25 C30B C29B . . . . 49.4(9) ?
    C26B C25 C30B C29B . . . . 18.8(12) ?
    C30A C25 C30B C29B . . . . -61.8(9) ?
    As2 C25 C30B C29B . . . . 175.6(6) ?
loop_
    _geom_hbond_atom_site_label_D
    _geom_hbond_atom_site_label_H
    _geom_hbond_atom_site_label_A
    _geom_hbond_site_symmetry_A
    _geom_hbond_distance_DH
    _geom_hbond_distance_HA
    _geom_hbond_distance_DA
    _geom_hbond_angle_DHA
    _geom_hbond_publ_flag
    C17 H17B Cl2 2_665 0.97 2.79 3.754(5) 172 yes
    C18 H18A Cl1 2_565 0.97 2.80 3.701(5) 155 yes
data_global
_journal_date_recd_electronic     2011-02-28
_journal_date_accepted     2011-03-07
_journal_name_full     'Acta Crystallographica, Section E'
_journal_year     2011
_journal_volume     67
_journal_issue      4
_journal_page_first     m427
_journal_page_last     m428
_journal_paper_category     QM
_journal_coeditor_code     IS2685
_publ_contact_author_name     'Omar bin Shawkataly'
_publ_contact_author_address
;
Chemical Sciences Programme
School of Distance Education
Universiti Sains Malaysia
11800 USM, Penang
Malaysia
;
_publ_contact_author_email     'omarsa@usm.my'
_publ_contact_author_fax     '+60-4-653-3936'
_publ_contact_author_phone     '+60-4-657-6000'
_publ_section_title
;
[\m-1,6-Bis(diphenylarsanyl)hexane]bis[chloridogold(I)]
;
loop_
    _publ_author_name
    _publ_author_footnote
    _publ_author_address
    'Shawkataly, Omar bin'
;
Thomson Reuters ResearcherID: B-6034-2009.
;
;
Chemical Sciences Programme
School of Distance Education
Universiti Sains Malaysia
11800 USM, Penang
Malaysia
;
    'Tariq, Abu'
;
Thomson Reuters ResearcherID: E-3180-2011
;
;
Chemical Sciences Programme
School of Distance Education
Universiti Sains Malaysia
11800 USM, Penang
Malaysia
;
    'Khan, Imthyaz Ahmad' ?
;
Chemical Sciences Programme
School of Distance Education
Universiti Sains Malaysia
11800 USM, Penang
Malaysia
;
    'Chin Sing Yeap'
;
Thomson Reuters ResearcherID: A-5523-2009.
;
;
X-ray Crystallography Unit
School of Physics
Universiti Sains Malaysia
11800 USM, Penang
Malaysia
;
    'Fun, Hoong-Kun'
;
Thomson Reuters ResearcherID: A-3651-2009.
;
;
X-ray Crystallography Unit
School of Physics
Universiti Sains Malaysia
11800 USM, Penang
Malaysia
;
