# Supplementary material for: [μ-1,6-Bis(diphenyl­arsan­yl)hexa­ne]bis­[chloridogold(I)]
Source: Acta Crystallogr Sect E Struct Rep Online. 2011 Mar 12;67(Pt 4):m427–8. doi: 10.1107/S1600536811008646 (PMC3100007; doi:10.1107/S1600536811008646)
Supplement: Supplementary file 2 [file e-67-0m427-Isup2.hkl]

# 
# h,k,l, Fc-squared, Fo-squared, sigma(Fo-squared) and status flag 
# 
data_I
_shelx_title ' at29 in P-1 (100K)' 
_shelx_refln_list_code          4 
_shelx_F_calc_maximum      309.28 
_exptl_crystal_F_000       940.00 
_reflns_d_resolution_high  0.7448 
 
loop_ 
 _symmetry_equiv_pos_as_xyz 
 'x, y, z' 
 '-x, -y, -z' 
 
_cell_length_a     9.4881 
_cell_length_b    11.0350 
_cell_length_c    15.5254 
_cell_angle_alpha  69.723 
_cell_angle_beta   83.959 
_cell_angle_gamma  79.814 
 
_shelx_F_squared_multiplier     1.000 
 
loop_ 
 _refln_index_h 
 _refln_index_k 
 _refln_index_l 
 _refln_F_squared_calc 
 _refln_F_squared_meas 
 _refln_F_squared_sigma 
 _refln_observed_status 
   2   0   0    31264.97    37973.71   1400.17 o 
   3   0   0     2351.50     2885.33     65.23 o 
   4   0   0    20241.11    21328.36    405.33 o 
   5   0   0    57771.32    59742.60   1626.80 o 
   6   0   0    11627.27    11889.28    225.15 o 
   7   0   0       89.08       97.01     11.27 o 
   8   0   0       13.51        7.67     10.67 o 
   9   0   0     2740.90     2756.10     65.44 o 
  10   0   0     4011.10     4261.70     90.71 o 
  11   0   0       36.47       22.07     20.89 o 
  12   0   0      770.83      930.43     49.07 o 
 -12   1   0      478.37      458.87     52.35 o 
 -11   1   0      725.67      752.44     53.72 o 
 -10   1   0    11718.15    11854.87    350.52 o 
  -9   1   0     7382.44     7743.08    153.89 o 
  -8   1   0      238.89      287.44     14.50 o 
  -7   1   0      175.92      192.72     11.02 o 
  -6   1   0    15700.23    17026.97    265.46 o 
  -5   1   0    42037.15    43949.67    819.86 o 
  -4   1   0     5074.30     4863.10     96.19 o 
  -3   1   0      740.71     1025.82     34.05 o 
  -2   1   0       38.58       62.68      6.54 o 
   2   1   0     5977.76     7051.23    150.12 o 
   3   1   0    16914.37    19665.13    412.05 o 
   4   1   0    39057.12    42097.36    900.67 o 
   5   1   0    57653.75    61842.78   1285.81 o 
   6   1   0      414.39      418.66     19.94 o 
   7   1   0     3968.94     4075.44     75.93 o 
   8   1   0      628.04      685.67     27.16 o 
   9   1   0     1288.20     1268.66     36.69 o 
  10   1   0     1374.77     1387.06     39.34 o 
  11   1   0       69.52      103.61     15.20 o 
  12   1   0      150.52      135.45     26.19 o 
 -12   2   0        0.85      -30.57     30.84 o 
 -11   2   0     1420.61     1512.16     93.74 o 
 -10   2   0    10226.25     9850.23    419.18 o 
  -9   2   0     8864.99     9053.28    217.00 o 
  -8   2   0       26.75       41.31     10.72 o 
  -7   2   0     2112.18     2135.10     43.31 o 
  -6   2   0     3955.45     3998.31     72.89 o 
  -5   2   0    25835.31    26499.72    500.90 o 
  -4   2   0    13036.60    13485.56    286.88 o 
  -3   2   0      504.93      504.42     17.52 o 
  -2   2   0       39.81       73.76     25.33 o 
  -1   2   0    13202.92    13530.29    333.83 o 
   0   2   0    12245.22    14381.91    362.50 o 
   1   2   0      689.52      807.75     25.45 o 
   3   2   0     5464.92     6131.20    234.65 o 
   4   2   0    10915.61    11874.03    306.87 o 
   5   2   0    13339.96    14389.73    225.55 o 
   6   2   0      762.91      803.21     20.82 o 
   7   2   0    13579.04    14308.12    225.99 o 
   8   2   0     6501.06     6729.96    111.75 o 
   9   2   0       60.32       55.46     18.57 o 
  10   2   0      283.99      270.53     19.98 o 
  11   2   0      695.87      726.96     29.35 o 
  12   2   0     1536.97     1637.43     44.98 o 
 -11   3   0      920.71      971.38     71.53 o 
 -10   3   0     3949.66     3881.11    182.33 o 
  -9   3   0     1860.94     1869.49     69.22 o 
  -8   3   0      655.89      604.80     36.63 o 
  -7   3   0     3851.37     3903.30    167.09 o 
  -6   3   0      492.80      569.03     44.97 o 
  -5   3   0    17305.19    17568.23    335.90 o 
  -4   3   0     7776.65     8349.68    179.34 o 
  -3   3   0     3051.64     3067.41    205.12 o 
  -2   3   0    13913.03     9828.10    252.78 o 
  -1   3   0     4520.06     5193.48    108.89 o 
   0   3   0     2847.98     3616.44     94.66 o 
   1   3   0        2.55       -3.46      6.74 o 
   4   3   0     6063.54     6914.38    153.46 o 
   5   3   0     1954.89     2079.11     42.51 o 
   6   3   0     7532.15     7903.07    127.89 o 
   7   3   0    14167.74    14479.71    228.75 o 
   8   3   0     5137.89     5265.50     89.51 o 
   9   3   0        4.97       -1.69     10.50 o 
  10   3   0      185.75      190.87     15.91 o 
  11   3   0     2543.63     2587.03     61.69 o 
  12   3   0     4194.38     4351.68    127.08 o 
 -11   4   0        5.51       10.42     32.67 o 
 -10   4   0      161.17      134.65     32.99 o 
  -9   4   0       20.73       24.83     17.81 o 
  -8   4   0      440.80      415.56     30.51 o 
  -7   4   0     3098.53     2906.00    130.96 o 
  -6   4   0      789.80      670.06     34.39 o 
  -5   4   0     1750.89     1881.49     69.97 o 
  -4   4   0      147.98      158.48     10.96 o 
  -3   4   0    13250.86    10908.41    279.35 o 
  -2   4   0    52261.20    45480.95   1143.62 o 
  -1   4   0    11087.38    12222.54    302.91 o 
   0   4   0     1236.24     1664.75     48.31 o 
   1   4   0      605.57      779.48     27.33 o 
   2   4   0    13075.30    13075.92    503.97 o 
   3   4   0    28559.19    30595.42   1127.59 o 
   4   4   0    16244.68    16932.99    456.33 o 
   5   4   0     7948.16     8444.75    162.57 o 
   6   4   0     3276.27     3538.46     67.81 o 
   7   4   0     4432.30     4669.20     87.00 o 
   8   4   0     6627.45     6679.73    121.02 o 
   9   4   0     2583.78     2514.62     53.20 o 
  10   4   0      618.32      568.87     23.46 o 
  11   4   0     2401.04     2467.81     60.46 o 
  12   4   0     4479.48     4642.00    106.07 o 
 -11   5   0     1248.73     1351.92     87.39 o 
 -10   5   0       68.64       78.59     21.70 o 
  -9   5   0       72.79       71.16     20.10 o 
  -8   5   0      623.54      577.25     49.85 o 
  -7   5   0     5526.91     5545.57    165.91 o 
  -6   5   0     5143.69     5292.73    218.10 o 
  -5   5   0     2863.82     2938.99    127.47 o 
  -4   5   0     1275.37     1055.20     33.19 o 
  -3   5   0    11449.89     9393.47    243.69 o 
  -2   5   0    38851.89    37178.29    936.81 o 
  -1   5   0    14096.55    15069.42    312.76 o 
   0   5   0      483.59      553.16     23.36 o 
   2   5   0    24948.45    24824.13   1551.51 o 
   3   5   0    60075.84    63621.39   1632.46 o 
   4   5   0    14176.45    14613.30    391.04 o 
   5   5   0        5.02        8.37     12.19 o 
   6   5   0       81.87      110.54     27.08 o 
   7   5   0     4939.79     4905.56     91.66 o 
   8   5   0     7150.34     7296.96    131.54 o 
   9   5   0     3004.01     2920.78     60.29 o 
  10   5   0      112.57      104.23     14.36 o 
  11   5   0      246.54      278.66     19.22 o 
  12   5   0      949.63     1010.89     36.65 o 
 -10   6   0       24.12       35.42     42.25 o 
  -9   6   0     1149.74     1237.45     52.99 o 
  -8   6   0      779.33      706.56     54.36 o 
  -7   6   0    13244.14    13395.31    525.86 o 
  -6   6   0    10068.66    10445.61    412.37 o 
  -5   6   0      899.61      934.27     54.27 o 
  -3   6   0     4851.53     3851.10    148.71 o 
  -2   6   0    21033.34    20670.96    374.24 o 
  -1   6   0    13000.27    13945.24    290.47 o 
   1   6   0       75.34       79.24     12.38 o 
   2   6   0    25985.34    26673.18   1404.14 o 
   3   6   0    31976.44    33353.88    705.57 o 
   4   6   0     1570.99     1673.96     57.41 o 
   5   6   0     7645.15     7992.35    216.04 o 
   6   6   0      262.68      273.70     24.13 o 
   7   6   0    12482.56    12290.19    234.98 o 
   8   6   0     9803.26     9505.84    168.67 o 
   9   6   0       84.93       81.78     13.90 o 
  10   6   0     3073.61     3062.90     64.23 o 
  11   6   0      505.21      539.07     24.13 o 
  12   6   0      260.97      257.72     21.78 o 
  -9   7   0      448.60      414.36     44.32 o 
  -8   7   0     3580.66     3695.78    163.24 o 
  -7   7   0    13418.21    13973.87    548.11 o 
  -6   7   0     5702.07     5632.38    231.15 o 
  -5   7   0      875.03      885.49     54.00 o 
  -4   7   0     1301.17     1342.41     67.00 o 
  -3   7   0     7275.41     7428.27    291.70 o 
  -2   7   0    11705.10    11608.43    248.89 o 
  -1   7   0     2333.24     2507.63     58.96 o 
   0   7   0      527.96      545.39     15.75 o 
   1   7   0      234.38      252.73     16.71 o 
   2   7   0     4959.77     4830.67    195.78 o 
   3   7   0     4632.99     4828.24    111.62 o 
   4   7   0     3408.23     3218.91     79.04 o 
   5   7   0    14333.76    14523.43    313.84 o 
   6   7   0      160.45      176.95     15.89 o 
   7   7   0     6948.13     6939.83    139.39 o 
   8   7   0     1147.68     1120.42     35.74 o 
   9   7   0     4897.33     4545.75     97.56 o 
  10   7   0     8380.74     8409.19    152.52 o 
  11   7   0      706.35      718.11     28.19 o 
  -9   8   0        3.97        6.09     26.23 o 
  -8   8   0     1331.49     1374.40     77.98 o 
  -7   8   0     3309.28     3380.69    149.46 o 
  -6   8   0      329.02      381.07     36.96 o 
  -5   8   0     4543.91     4787.37    197.85 o 
  -4   8   0     2925.15     3001.79    128.26 o 
  -3   8   0     3315.35     3293.30    136.73 o 
  -2   8   0     8258.07     8173.43    317.76 o 
  -1   8   0      270.24      317.02     23.64 o 
   0   8   0    14187.20    14315.14    266.24 o 
   1   8   0     3714.09     3781.54     86.61 o 
   2   8   0      246.89      265.55     25.40 o 
   3   8   0      120.46      137.69     16.19 o 
   4   8   0     3153.06     3002.81    132.07 o 
   5   8   0     6580.34     6299.97    126.63 o 
   6   8   0     2265.11     2235.17     54.25 o 
   7   8   0      102.74      122.58     16.31 o 
   8   8   0      268.80      250.50     20.06 o 
   9   8   0     7991.83     7622.93    153.53 o 
  10   8   0     8902.29     8617.26    172.43 o 
  11   8   0      277.06      307.07     23.32 o 
  -8   9   0       14.10       35.77     26.18 o 
  -7   9   0       29.26       28.18     24.75 o 
  -6   9   0      757.40      833.22     55.84 o 
  -5   9   0     3448.76     3587.82    153.13 o 
  -4   9   0      998.25     1030.80     57.16 o 
  -3   9   0     1353.45     1325.40     64.07 o 
  -2   9   0     1048.04     1055.38     52.08 o 
  -1   9   0     5694.78     5723.88    224.29 o 
   0   9   0    21628.61    22387.21    578.61 o 
   1   9   0     6712.24     6737.81    149.36 o 
   2   9   0       60.32       74.24     13.26 o 
   3   9   0        1.53       24.13     15.49 o 
   4   9   0     5891.65     5825.00    135.22 o 
   5   9   0    15471.41    15127.62    287.13 o 
   6   9   0     4467.36     4249.29     91.21 o 
   7   9   0      479.81      471.44     24.56 o 
   8   9   0     1784.47     1716.09     64.57 o 
   9   9   0     4872.76     4572.55     99.64 o 
  10   9   0     4003.42     3976.59     89.29 o 
  -7  10   0      188.10      190.95     32.48 o 
  -6  10   0      754.39      802.33     54.67 o 
  -5  10   0     1834.56     1804.32     87.38 o 
  -4  10   0     1621.29     1654.70     79.36 o 
  -3  10   0      634.35      666.35     42.56 o 
  -2  10   0     1611.68     1554.01     71.56 o 
  -1  10   0     6098.55     6148.80    241.81 o 
   0  10   0    11892.22    12679.91    487.69 o 
   1  10   0     5379.98     5166.30    117.74 o 
   2  10   0        7.14       21.39     13.28 o 
   3  10   0        1.87       22.78     15.83 o 
   4  10   0     6701.79     6703.08    154.32 o 
   5  10   0    11573.89    11374.91    219.98 o 
   6  10   0     3844.09     3684.95     82.24 o 
   7  10   0      260.18      281.99     28.16 o 
   8  10   0       34.36       27.61     15.77 o 
   9  10   0      443.43      418.36     27.13 o 
  10  10   0     1863.28     1814.17     51.70 o 
  -6  11   0       63.53       39.84     24.99 o 
  -5  11   0     1369.12     1453.07     76.27 o 
  -4  11   0     2928.58     2794.29    122.48 o 
  -3  11   0     2511.45     2604.50    113.88 o 
  -2  11   0     1077.39     1149.11     59.07 o 
  -1  11   0      897.36      923.60     50.07 o 
   0  11   0     3074.00     3175.18    131.93 o 
   1  11   0     3129.80     3157.25    133.22 o 
   2  11   0      279.76      279.95     20.57 o 
   3  11   0        9.73        9.85     14.95 o 
   4  11   0     1798.75     1850.42     55.66 o 
   5  11   0     7245.03     7118.01    143.86 o 
   6  11   0     2366.14     2366.13     59.40 o 
   7  11   0      629.73      595.82     28.88 o 
   8  11   0      944.79      875.11     34.83 o 
   9  11   0       88.43      120.74     19.80 o 
  -4  12   0     3451.26     3625.72    154.73 o 
  -3  12   0      178.03      210.35     27.59 o 
  -2  12   0      736.34      711.74     46.20 o 
  -1  12   0      100.05      108.97     21.37 o 
   0  12   0     1239.40     1315.63     66.53 o 
   1  12   0     2762.25     2651.93    117.92 o 
   2  12   0      363.84      360.34     39.49 o 
   3  12   0      829.10      798.13     59.20 o 
   4  12   0      667.41      628.94     28.56 o 
   5  12   0      738.76      683.91     35.27 o 
   6  12   0      948.61      963.27     37.94 o 
   7  12   0     1039.72      984.37     37.20 o 
  -2  13   0     4258.78     4480.47    185.17 o 
  -1  13   0      599.60      549.84     43.80 o 
   0  13   0     1807.83     1977.01     92.34 o 
   1  13   0     1710.19     1707.81     87.66 o 
   2  13   0      588.09      561.68     48.84 o 
   3  13   0     4924.13     4667.42    200.65 o 
   4  13   0     2128.21     1982.13     75.92 o 
   5  13   0        8.64       48.50     16.48 o 
   6  13   0       26.02       24.92     16.32 o 
  -5 -13   1     1811.45     1775.41     59.01 o 
  -4 -13   1     4534.25     4559.16    199.67 o 
  -3 -13   1     2750.76     2403.36    119.37 o 
  -2 -13   1       87.71      113.90     31.91 o 
  -1 -13   1       17.27      -13.14     25.81 o 
   0 -13   1     1696.76     1737.27     89.21 o 
   1 -13   1     6179.81     6362.60    258.51 o 
  -7 -12   1      587.18      584.55     29.94 o 
  -6 -12   1        1.97      -23.76     15.93 o 
  -5 -12   1      730.19      711.93     36.58 o 
  -4 -12   1     3050.70     2930.14     78.52 o 
  -3 -12   1     2653.13     2457.76    121.18 o 
  -2 -12   1      202.19      173.68     33.83 o 
  -1 -12   1       27.74       53.27     26.09 o 
   0 -12   1     1021.46     1168.38     64.43 o 
   1 -12   1     4015.95     4180.51    174.68 o 
   2 -12   1      743.57      731.19     49.31 o 
   3 -12   1     1056.85     1035.90     60.91 o 
   4 -12   1      569.93      598.79     47.91 o 
  -8 -11   1     6265.28     5953.61    126.03 o 
  -7 -11   1       11.85       19.69     15.82 o 
  -6 -11   1     2740.24     2746.09     66.93 o 
  -5 -11   1       10.92       35.95     20.31 o 
  -4 -11   1     5285.34     5194.36    124.64 o 
  -3 -11   1     3870.78     3724.14    117.26 o 
  -2 -11   1      378.83      315.80     39.54 o 
  -1 -11   1     1546.80     1467.92     76.99 o 
   0 -11   1       17.62       17.11     19.02 o 
   1 -11   1     1039.01     1014.83     56.58 o 
   2 -11   1        1.43       34.32     19.34 o 
   3 -11   1     2965.94     2886.37    125.74 o 
   4 -11   1     1673.77     1569.75     78.69 o 
   5 -11   1      111.77      115.85     26.97 o 
  -9 -10   1     2892.39     2726.59     67.91 o 
  -8 -10   1     1315.18     1197.61     39.99 o 
  -7 -10   1     2215.14     2166.79     56.27 o 
  -6 -10   1     7130.54     6960.87    141.82 o 
  -5 -10   1       18.20       12.62     15.98 o 
  -4 -10   1     7481.76     7279.74    167.29 o 
  -3 -10   1      859.83      727.93     39.28 o 
  -2 -10   1     8736.09     8739.64    194.83 o 
  -1 -10   1     7541.53     7859.02    311.85 o 
   0 -10   1      121.32      145.35     21.47 o 
   1 -10   1      247.62      232.56     24.78 o 
   2 -10   1     1020.67      974.08     54.05 o 
   3 -10   1     5019.63     4944.08    201.42 o 
   4 -10   1     2408.00     2271.91    103.66 o 
   5 -10   1       63.42       55.07     22.33 o 
   6 -10   1        0.62        6.52     22.41 o 
   7 -10   1     1860.93     1879.98     95.94 o 
 -10  -9   1       34.41       51.63     17.20 o 
  -9  -9   1       79.56       59.71     17.43 o 
  -8  -9   1      314.96      300.66     22.33 o 
  -7  -9   1     5437.38     5341.36    112.70 o 
  -6  -9   1     5740.12     5586.78    132.97 o 
  -5  -9   1       88.81       94.28     15.37 o 
  -4  -9   1     1126.85     1109.46     39.82 o 
  -3  -9   1     1494.42     1449.81     44.80 o 
  -2  -9   1    22169.62    21677.23    463.21 o 
  -1  -9   1    21375.00    20836.13    443.82 o 
   0  -9   1      697.12      689.93     40.48 o 
   1  -9   1     1225.81     1274.84     61.23 o 
   2  -9   1     2880.02     2942.10    123.79 o 
   3  -9   1    12714.75    12343.60    479.05 o 
   4  -9   1     3439.08     3332.74    141.98 o 
   5  -9   1      287.83      275.51     31.13 o 
   6  -9   1      537.22      527.16     45.78 o 
   7  -9   1     1944.38     1999.56     99.61 o 
   8  -9   1     1897.19     1875.06     95.98 o 
 -11  -8   1     3898.59     3849.09    100.16 o 
 -10  -8   1     1572.20     1475.61     44.55 o 
  -9  -8   1       31.95       21.71     16.11 o 
  -8  -8   1     1969.95     1931.56     51.65 o 
  -7  -8   1     7416.29     7273.72    146.92 o 
  -6  -8   1     4363.52     4172.68     90.17 o 
  -5  -8   1     1839.87     1758.84     45.84 o 
  -4  -8   1     2495.61     2477.31     65.68 o 
  -3  -8   1     8150.80     7634.08    171.78 o 
  -2  -8   1    19200.31    18571.21    396.96 o 
  -1  -8   1    10111.24    10392.17    225.00 o 
   0  -8   1      142.21      164.99     12.23 o 
   1  -8   1      300.40      307.58     24.12 o 
   2  -8   1     4119.28     3965.11    160.61 o 
   3  -8   1    16063.96    15850.51    611.02 o 
   4  -8   1     5864.16     5565.34    224.89 o 
   5  -8   1        4.25        5.13     19.35 o 
   6  -8   1      266.87      237.45     30.64 o 
   7  -8   1      716.76      710.31     54.59 o 
   8  -8   1     1064.59     1076.11     66.80 o 
 -11  -7   1     4815.21     4868.06     95.04 o 
 -10  -7   1     3529.26     3415.87     70.96 o 
  -9  -7   1      292.08      282.14     20.80 o 
  -8  -7   1       29.51       52.89     15.56 o 
  -7  -7   1     3060.07     2928.16     67.47 o 
  -6  -7   1     9147.13     9179.46    179.45 o 
  -5  -7   1     5033.59     4929.80    101.78 o 
  -4  -7   1     3307.24     3373.94    101.83 o 
  -3  -7   1     6989.83     6791.25    153.15 o 
  -2  -7   1     4936.47     4745.34    180.74 o 
  -1  -7   1     2274.41     2275.39     55.55 o 
   0  -7   1     1055.94     1108.79     30.55 o 
   1  -7   1        7.12       49.42     12.07 o 
   2  -7   1     3616.46     3459.91    140.83 o 
   3  -7   1    11060.83    10585.77    411.45 o 
   4  -7   1     4026.09     3811.48    158.60 o 
   5  -7   1      651.70      638.88     46.01 o 
   6  -7   1     3981.57     3868.82    165.29 o 
   7  -7   1       22.76       -2.38     23.14 o 
   8  -7   1     1202.43     1104.90     68.47 o 
   9  -7   1      560.45      601.79     51.86 o 
 -11  -6   1     3245.79     3306.57     69.19 o 
 -10  -6   1     2012.92     1990.40     47.23 o 
  -9  -6   1       20.42       36.43     17.92 o 
  -8  -6   1       91.69       89.36     13.80 o 
  -7  -6   1     3881.18     4025.60     86.45 o 
  -6  -6   1    18019.71    17762.79    334.02 o 
  -5  -6   1     6288.41     6197.08    141.98 o 
  -4  -6   1     1441.65     1442.52     52.60 o 
  -3  -6   1     2305.58     2429.67     62.44 o 
  -2  -6   1      528.01      643.41     49.56 o 
  -1  -6   1     4963.03     5303.77    117.41 o 
   0  -6   1       13.57       26.87      9.56 o 
   1  -6   1     1881.48     2005.35     81.66 o 
   2  -6   1      342.19      332.47     12.76 o 
   5  -6   1     3804.50     3974.79    166.54 o 
   6  -6   1     8096.25     7997.96    320.30 o 
   7  -6   1      492.45      481.95     42.71 o 
   8  -6   1      885.45      856.82     58.79 o 
   9  -6   1       63.47       33.07     18.93 o 
  10  -6   1     2213.52     2267.51     81.65 o 
 -12  -5   1      168.02      174.32     20.03 o 
 -11  -5   1      881.55      875.89     33.58 o 
 -10  -5   1      443.55      431.68     22.55 o 
  -9  -5   1      320.23      325.40     19.10 o 
  -8  -5   1      531.31      516.21     21.59 o 
  -7  -5   1      887.60      896.74     27.37 o 
  -6  -5   1     8345.47     8544.57    200.09 o 
  -5  -5   1      114.27      150.57     22.73 o 
  -4  -5   1    22542.86    23664.35    605.05 o 
  -3  -5   1    20371.60    21529.73    458.54 o 
  -2  -5   1      876.90     1068.15     55.80 o 
  -1  -5   1    11705.06    12072.67    462.49 o 
   0  -5   1     1704.15     1762.31     41.91 o 
   1  -5   1    22393.64    23474.30    493.29 o 
   2  -5   1    24358.44    24216.16    435.98 o 
   5  -5   1     4527.03     4376.79    181.18 o 
   6  -5   1     7810.24     7535.88    302.24 o 
   7  -5   1     4317.01     4298.58    183.01 o 
   8  -5   1      333.60      331.16     26.61 o 
   9  -5   1       30.30       33.98     17.90 o 
  10  -5   1     2669.50     2757.18     94.83 o 
 -12  -4   1      137.63      140.84     20.84 o 
 -11  -4   1      739.47      736.28     30.63 o 
 -10  -4   1       18.32        8.74     12.69 o 
  -9  -4   1     3159.04     3092.58     63.23 o 
  -8  -4   1     3005.45     3063.14     62.39 o 
  -7  -4   1       43.80       69.06     13.16 o 
  -6  -4   1      132.19      153.42     15.85 o 
  -5  -4   1    10291.69    11147.86    390.21 o 
  -4  -4   1    40030.29    40918.14    749.97 o 
  -3  -4   1    33645.29    36286.50    918.89 o 
  -2  -4   1      150.83      186.79     21.26 o 
  -1  -4   1    23881.44    27348.82    691.55 o 
   0  -4   1    12888.84    13621.90    346.26 o 
   2  -4   1    51510.11    45418.12   1657.49 o 
   4  -4   1     2057.13     2272.32     51.08 o 
   5  -4   1     7384.30     7014.94    528.11 o 
   6  -4   1    23143.01    21245.08   1604.89 o 
   7  -4   1    10025.49     9524.94    274.94 o 
   8  -4   1      171.31      154.97     20.64 o 
   9  -4   1       13.75       10.04     17.52 o 
  10  -4   1     1868.12     1965.52     73.16 o 
  11  -4   1     2579.01     2601.55    132.01 o 
 -12  -3   1      305.17      286.04     23.98 o 
 -11  -3   1     1565.07     1566.39     43.87 o 
 -10  -3   1      255.92      241.50     16.62 o 
  -9  -3   1    10774.75    11150.28    179.87 o 
  -8  -3   1    16639.65    16567.77    261.87 o 
  -7  -3   1     1272.34     1278.18     29.39 o 
  -6  -3   1      261.94      313.35     13.40 o 
  -5  -3   1    13610.20    14436.68    246.33 o 
  -4  -3   1    44866.31    47651.36   1265.53 o 
  -1  -3   1      619.59      767.56     27.00 o 
   2  -3   1    27961.89    21849.79    757.43 o 
   3  -3   1     7787.28     8514.53    221.16 o 
   4  -3   1     9494.82    10210.93    368.11 o 
   5  -3   1    16031.52    16724.20    357.95 o 
   6  -3   1    37920.40    38829.49   1072.19 o 
   7  -3   1     5421.30     5442.95    163.33 o 
   8  -3   1     1611.05     1666.16     62.87 o 
   9  -3   1      892.05      866.72     43.72 o 
  10  -3   1      795.61      703.77     63.05 o 
  11  -3   1     1005.01      978.68     74.33 o 
 -12  -2   1       16.82       25.05     15.13 o 
 -11  -2   1      416.11      425.57     23.67 o 
 -10  -2   1     1353.99     1500.36     42.63 o 
  -9  -2   1    18464.36    19171.63    370.36 o 
  -8  -2   1    24784.66    24816.31    423.79 o 
  -7  -2   1      176.55      203.25     15.32 o 
  -6  -2   1     2665.47     2877.69     51.73 o 
  -5  -2   1    11307.55    12170.87    192.01 o 
  -4  -2   1    52429.98    59563.05   2264.74 o 
  -1  -2   1      337.39      395.70     16.22 o 
   2  -2   1     8018.35     8972.70    310.86 o 
   3  -2   1     5460.33     6033.49    153.86 o 
   4  -2   1     8161.75     9387.28    200.15 o 
   5  -2   1    10136.35    10579.39    180.16 o 
   6  -2   1    16045.34    16613.88    289.37 o 
   7  -2   1       97.89       90.64      8.85 o 
   8  -2   1     7519.43     7765.98    186.86 o 
   9  -2   1     2778.03     2707.37     74.73 o 
  10  -2   1      183.17      150.71     38.02 o 
  11  -2   1      473.49      417.93     49.73 o 
  12  -2   1       81.19       75.57     35.32 o 
 -12  -1   1       48.77       49.86     33.37 o 
 -11  -1   1       95.93      109.89     16.08 o 
 -10  -1   1     3877.00     4059.39     88.16 o 
  -9  -1   1    11454.56    11676.62    229.55 o 
  -8  -1   1     6472.26     6767.36    122.13 o 
  -7  -1   1     1205.70     1245.82     30.43 o 
  -6  -1   1     4391.38     4579.45     83.40 o 
  -5  -1   1     5378.77     5831.18    114.72 o 
  -4  -1   1    26836.27    28745.94    618.01 o 
  -3  -1   1    11606.75    13088.44    276.83 o 
  -2  -1   1    10305.22    12183.30    455.87 o 
   0  -1   1      253.69      320.69     14.60 o 
   1  -1   1      170.18      222.41     20.42 o 
   2  -1   1     2213.56     2728.22    183.25 o 
   3  -1   1     6993.77     8142.77    173.01 o 
   4  -1   1      142.98      219.25      9.87 o 
   5  -1   1       13.21       24.23      6.40 o 
   6  -1   1      655.74      833.95     39.92 o 
   7  -1   1     1541.58     1589.50     32.33 o 
   8  -1   1     9065.76     9622.82    168.70 o 
   9  -1   1     3501.90     3589.98    117.86 o 
  10  -1   1       28.99      -27.21     21.45 o 
  11  -1   1       76.39       93.40     22.53 o 
  12  -1   1      625.32      699.92     65.24 o 
 -12   0   1      209.64      216.51     37.07 o 
 -11   0   1        1.35        6.34     20.36 o 
 -10   0   1      262.52      228.90     27.83 o 
  -9   0   1      972.17      941.83     30.90 o 
  -8   0   1      736.12      787.23     27.36 o 
  -7   0   1      797.20      881.63     37.50 o 
  -6   0   1     2649.53     2754.27     59.47 o 
  -5   0   1      185.62      214.94     17.68 o 
  -4   0   1     8312.13     9433.59    162.92 o 
  -3   0   1    14608.58    16781.56    352.69 o 
  -2   0   1    21238.16    23924.40    604.05 o 
  -1   0   1    31513.30    31778.83   1100.83 o 
   1   0   1      653.67      930.10     34.18 o 
   2   0   1      833.43      960.63     23.40 o 
   3   0   1    19877.90    23195.00    483.58 o 
   4   0   1    20305.04    22307.16    477.25 o 
   5   0   1    21028.02    22686.33    422.72 o 
   6   0   1     3943.01     4088.58     74.71 o 
   7   0   1     2576.08     2684.26     52.67 o 
   8   0   1     7070.12     7418.93    132.05 o 
   9   0   1     4317.89     4480.74     93.65 o 
  10   0   1     1034.07     1064.12     51.63 o 
  11   0   1      517.55      527.80     36.04 o 
  12   0   1     1279.61     1400.53     62.42 o 
 -12   1   1       27.52       43.57     33.91 o 
 -11   1   1     1770.80     1839.47     70.94 o 
 -10   1   1     2791.31     2841.82    140.08 o 
  -9   1   1        6.09        4.74     13.85 o 
  -8   1   1      436.92      424.65     17.10 o 
  -7   1   1      835.95      835.72     23.67 o 
  -6   1   1     6733.69     6779.50    118.97 o 
  -5   1   1    13138.45    13882.09    238.84 o 
  -4   1   1     1745.28     1876.91     37.06 o 
  -3   1   1     2915.28     3151.48     71.21 o 
  -2   1   1    35159.84    32106.77    809.73 o 
  -1   1   1    50087.39    31444.60    793.04 o 
   1   1   1        1.74       48.55      4.25 o 
   2   1   1     2083.49     2308.07     90.34 o 
   3   1   1    33985.48    38833.84    808.19 o 
   5   1   1    24333.78    26671.12    496.33 o 
   6   1   1     1176.30     1207.82     28.56 o 
   7   1   1      191.26      225.36     13.38 o 
   8   1   1     2044.24     2217.44     47.07 o 
   9   1   1     5920.89     6017.89    110.00 o 
  10   1   1     4320.27     4399.30     93.68 o 
  11   1   1      474.55      462.66     34.47 o 
  12   1   1      486.55      516.26     37.32 o 
 -12   2   1      430.06      391.64     49.34 o 
 -11   2   1     5457.68     5755.43    258.23 o 
 -10   2   1     7046.28     7221.39    315.40 o 
  -9   2   1      209.92      221.81     37.31 o 
  -8   2   1     1691.61     1760.57     38.73 o 
  -7   2   1      703.01      673.01     22.85 o 
  -6   2   1    25922.71    26035.72    402.18 o 
  -5   2   1    32562.59    33179.19    562.33 o 
  -4   2   1    10124.44    10651.05    229.23 o 
  -3   2   1      894.16      836.31     25.23 o 
  -2   2   1     4176.80     3100.60     72.09 o 
   1   2   1       90.10       92.92     11.65 o 
   3   2   1    30206.04    34415.48   1195.73 o 
   4   2   1    50562.14    55043.98   1430.99 o 
   5   2   1     7997.61     8549.69    136.41 o 
   6   2   1     4058.86     4176.11     70.86 o 
   7   2   1      663.08      660.48     22.41 o 
   8   2   1     9356.20     9665.88    170.52 o 
   9   2   1    11866.75    11965.68    209.58 o 
  10   2   1     1101.20     1165.30     32.20 o 
  11   2   1      413.28      405.65     20.29 o 
  12   2   1      207.63      217.43     29.54 o 
 -11   3   1     4651.89     4623.31    213.78 o 
 -10   3   1     5388.64     5715.88    254.98 o 
  -9   3   1       42.27       39.42     18.09 o 
  -8   3   1     1769.62     1859.58     92.74 o 
  -7   3   1     4176.82     4219.97     86.27 o 
  -6   3   1    39865.43    39933.79    744.22 o 
  -5   3   1    29183.49    29427.83    550.14 o 
  -4   3   1       38.56       63.12     15.83 o 
  -3   3   1     2931.50     2237.18     55.81 o 
  -2   3   1     9606.64     5953.75    158.72 o 
   1   3   1     3618.27     4668.76    122.90 o 
   4   3   1    22132.00    24450.90    529.34 o 
   5   3   1      247.54      280.88     13.06 o 
   6   3   1    12017.72    13236.22    209.02 o 
   7   3   1      672.13      721.90     23.00 o 
   8   3   1     6157.83     6465.20    107.41 o 
   9   3   1     4887.35     4888.98     84.49 o 
  10   3   1     2010.51     2132.65     47.88 o 
  11   3   1     6956.74     7184.13    145.01 o 
  12   3   1     1036.03     1052.49     39.76 o 
 -11   4   1     2197.28     2230.87    118.53 o 
 -10   4   1     2290.58     2319.72     82.91 o 
  -9   4   1       80.64       83.40     20.16 o 
  -8   4   1      362.89      294.18     35.94 o 
  -7   4   1     3828.60     3719.69    117.02 o 
  -6   4   1    21898.70    22024.38    413.47 o 
  -5   4   1    10500.20    11030.45    237.24 o 
  -4   4   1    10351.01     9714.12    458.23 o 
  -3   4   1    19370.45    15396.62    395.31 o 
  -2   4   1     5898.34     5072.84    112.50 o 
   0   4   1     6052.83     6597.29    172.24 o 
   1   4   1    22004.01    24813.10    627.47 o 
   3   4   1      322.50      363.31     25.35 o 
   4   4   1      924.78     1029.14     38.62 o 
   5   4   1     2149.97     2252.94     75.70 o 
   6   4   1     9304.31     9543.04    166.18 o 
   7   4   1     3051.42     3084.96     60.72 o 
   8   4   1     1248.87     1254.39     32.75 o 
   9   4   1      226.39      242.34     15.85 o 
  10   4   1     7114.50     7171.53    130.03 o 
  11   4   1     9277.25     9455.15    187.20 o 
  12   4   1     1099.08     1116.21     39.09 o 
 -11   5   1     1696.64     1846.13    105.89 o 
 -10   5   1      606.08      631.39     82.94 o 
  -9   5   1      112.86       82.62     30.46 o 
  -8   5   1       44.31       36.33     17.51 o 
  -7   5   1      700.98      708.22     37.84 o 
  -6   5   1     2721.46     2820.23    125.60 o 
  -5   5   1      340.38      314.45     24.16 o 
  -4   5   1    14267.31    11813.87    304.24 o 
  -3   5   1     4507.01     3360.06     97.70 o 
  -2   5   1     1978.42     1842.79     45.32 o 
  -1   5   1    12212.56    14454.42    298.60 o 
   2   5   1    23454.09    23750.63   1308.28 o 
   3   5   1      361.74      429.39     26.91 o 
   4   5   1      858.69      974.44     38.46 o 
   5   5   1     9745.28    10022.10    474.91 o 
   6   5   1    24459.94    25092.58    674.53 o 
   7   5   1     7972.94     8087.60    143.49 o 
   8   5   1      167.78      152.84     13.87 o 
   9   5   1      933.16      959.46     29.62 o 
  10   5   1     5325.23     5356.43    100.94 o 
  11   5   1     5650.28     5601.53    105.26 o 
  12   5   1      803.65      773.98     31.07 o 
 -10   6   1      153.31      135.40     23.46 o 
  -9   6   1      439.44      436.48     34.30 o 
  -8   6   1     2509.15     2463.38    116.90 o 
  -7   6   1     1285.43     1259.72     72.02 o 
  -6   6   1       61.69       48.94     21.55 o 
  -5   6   1     3216.91     3314.07    141.55 o 
  -3   6   1     2780.69     2309.78     73.46 o 
  -2   6   1      844.46      923.00     27.40 o 
  -1   6   1      300.89      256.21     47.31 o 
   1   6   1    40372.36    42857.80   1080.63 o 
   2   6   1    19250.03    20947.35    534.77 o 
   3   6   1      306.28      431.43     29.24 o 
   4   6   1      640.18      720.38     26.53 o 
   6   6   1    30649.18    30643.63    821.24 o 
   7   6   1     9692.72     9964.19    192.75 o 
   8   6   1     1088.42     1131.38     32.01 o 
   9   6   1      293.02      266.74     19.33 o 
  10   6   1     1705.42     1702.11     42.05 o 
  11   6   1     3028.30     3044.73     64.14 o 
  12   6   1      903.47      864.18     34.07 o 
  -9   7   1     2228.48     2364.43    116.33 o 
  -8   7   1     5695.57     5971.42    248.42 o 
  -7   7   1     1375.03     1503.96     80.92 o 
  -6   7   1      287.22      379.32     36.52 o 
  -5   7   1     1118.97     1160.02     63.06 o 
  -4   7   1     3093.04     3002.15    127.91 o 
  -3   7   1     8955.29     9307.54    362.34 o 
  -2   7   1     7453.60     7349.87    161.03 o 
  -1   7   1     6432.72     6423.34    158.36 o 
   0   7   1     8282.63     7306.16   1170.36 o 
   1   7   1    12266.35    12962.21    334.86 o 
   2   7   1    13496.30    14449.64    309.09 o 
   3   7   1      685.16      661.05     25.51 o 
   4   7   1        2.34       21.36     10.61 o 
   5   7   1     9671.78     9658.30    258.10 o 
   6   7   1    18429.55    18346.94    404.32 o 
   7   7   1     4987.57     4960.86    102.96 o 
   8   7   1      146.77      161.12     22.21 o 
   9   7   1      781.80      799.44     30.84 o 
  10   7   1      474.63      421.62     22.71 o 
  11   7   1     1976.80     1907.42     46.13 o 
  -9   8   1     1279.36     1344.05     79.04 o 
  -8   8   1     3735.07     4023.47    176.77 o 
  -7   8   1     1969.56     2175.03    104.95 o 
  -6   8   1      179.45      190.85     28.67 o 
  -5   8   1        4.71       12.38     19.53 o 
  -4   8   1    11508.90    11756.86    457.90 o 
  -3   8   1    18550.63    19087.05    732.04 o 
  -2   8   1     4530.05     4482.70    177.95 o 
  -1   8   1       12.28       20.36      6.48 o 
   0   8   1       53.77       39.12     19.11 o 
   1   8   1     2572.26     2655.29     79.08 o 
   2   8   1     7624.95     7644.42    145.67 o 
   3   8   1     3028.87     2936.04     72.72 o 
   4   8   1       70.52       76.61     12.03 o 
   5   8   1      539.62      542.75     23.77 o 
   6   8   1     2228.24     2223.14     53.59 o 
   7   8   1     3395.45     3428.60     76.22 o 
   8   8   1     2114.96     2027.19     52.10 o 
   9   8   1     4570.42     4302.23     93.13 o 
  10   8   1        6.93       22.55     18.39 o 
  11   8   1     1212.85     1143.36     38.55 o 
  -8   9   1     1288.01     1376.18     78.01 o 
  -7   9   1      459.93      373.18     39.22 o 
  -6   9   1      402.11      406.94     38.50 o 
  -5   9   1      251.08      237.01     29.36 o 
  -4   9   1     3834.31     4191.19    173.09 o 
  -3   9   1    10885.54    11836.13    458.63 o 
  -2   9   1      187.91      201.56     20.15 o 
  -1   9   1     9970.37    10154.91    389.93 o 
   0   9   1     2668.65     2677.84     56.28 o 
   1   9   1     5548.38     5622.61    153.67 o 
   2   9   1     9411.15     9080.84    172.05 o 
   3   9   1       48.49       50.67     13.21 o 
   4   9   1     7974.67     7833.68    153.70 o 
   5   9   1     3285.43     3234.30     71.43 o 
   6   9   1      313.91      312.80     19.53 o 
   7   9   1      315.24      309.02     20.46 o 
   8   9   1     1156.92     1112.87     36.30 o 
   9   9   1     4822.51     4523.03     97.93 o 
  10   9   1     1811.81     1851.02     51.13 o 
  -7  10   1      186.61      251.17     34.34 o 
  -6  10   1      365.86      400.45     38.38 o 
  -5  10   1      344.56      386.17     36.21 o 
  -4  10   1      366.35      411.44     35.86 o 
  -3  10   1     1458.24     1379.07     67.38 o 
  -2  10   1     1232.48     1283.29     61.02 o 
  -1  10   1    13734.40    13906.09    532.57 o 
   0  10   1     4760.28     4951.80    192.91 o 
   1  10   1     3447.69     3498.07     82.49 o 
   2  10   1     4132.04     4221.56     98.99 o 
   3  10   1     5708.50     5561.79    128.86 o 
   4  10   1    27065.65    26097.24    485.32 o 
   5  10   1     9411.92     9235.76    180.62 o 
   6  10   1       26.62       28.12     14.09 o 
   7  10   1      214.99      205.56     18.55 o 
   8  10   1     1604.41     1511.31     44.75 o 
   9  10   1     6836.09     6571.00    135.49 o 
  10  10   1     2859.10     2650.70     65.65 o 
  -6  11   1     2199.72     2333.68    109.68 o 
  -5  11   1     2090.41     2028.88     95.95 o 
  -4  11   1        3.60       -7.76     18.38 o 
  -3  11   1      142.65      189.66     24.08 o 
  -2  11   1     1714.54     1799.17     80.11 o 
  -1  11   1     9776.49     9674.49    373.93 o 
   0  11   1     5708.44     5644.68    220.93 o 
   1  11   1      327.92      323.29     27.86 o 
   2  11   1      430.79      386.43     21.98 o 
   3  11   1     9604.67     9406.53    209.53 o 
   4  11   1    24405.53    23359.13    435.36 o 
   5  11   1     3496.48     3402.87     76.45 o 
   6  11   1     1156.28     1094.31     36.17 o 
   7  11   1       90.07       87.83     16.61 o 
   8  11   1     4901.54     4637.46    100.78 o 
   9  11   1     7586.90     7402.45    151.39 o 
  -4  12   1        4.57      -23.52     18.90 o 
  -3  12   1       69.70       51.96     19.77 o 
  -2  12   1     1896.27     1965.59     87.62 o 
  -1  12   1     5645.04     5592.92    221.87 o 
   0  12   1     2705.24     2789.49    116.25 o 
   1  12   1      179.96      175.53     21.86 o 
   2  12   1      362.04      352.98     36.10 o 
   3  12   1     4230.68     3969.92     97.40 o 
   4  12   1     6891.94     6879.86    138.78 o 
   5  12   1     1046.70     1067.96     36.88 o 
   6  12   1      653.22      598.64     29.55 o 
   7  12   1        4.21       14.91     16.16 o 
   8  12   1     4734.42     4484.43     98.63 o 
  -3  13   1      323.65      374.40     34.03 o 
  -2  13   1     1041.52     1106.25     58.85 o 
  -1  13   1     4919.19     5232.87    210.05 o 
   0  13   1     1951.01     1965.02     88.60 o 
   1  13   1        1.54        3.82     18.70 o 
   2  13   1        5.92        1.30     22.52 o 
   3  13   1      321.16      293.78     35.46 o 
   4  13   1      849.84      867.53     33.15 o 
   5  13   1      295.40      289.55     21.49 o 
   6  13   1       50.42       32.69     16.35 o 
   1  14   1      358.08      256.86     33.16 o 
   2  14   1     1155.65     1061.87     65.15 o 
   3  14   1       47.74       74.45     22.67 o 
  -4 -13   2      134.12      109.58     35.41 o 
  -3 -13   2     1123.14     1012.68     73.07 o 
  -2 -13   2       64.69       43.29     31.36 o 
  -1 -13   2     3496.39     3419.87    159.38 o 
   0 -13   2     6955.92     7689.54    314.98 o 
   1 -13   2      532.05      494.15     44.95 o 
  -6 -12   2     3131.09     3025.17     73.60 o 
  -5 -12   2     3214.34     3047.25     73.22 o 
  -4 -12   2      237.41      314.30     43.29 o 
  -3 -12   2       29.64       40.00     30.16 o 
  -2 -12   2     1990.65     1924.09    104.45 o 
  -1 -12   2     6836.47     6817.05    283.91 o 
   0 -12   2     5399.43     5870.71    243.63 o 
   1 -12   2       48.97       31.21     24.02 o 
   2 -12   2      286.31      263.74     33.77 o 
   3 -12   2      511.20      477.80     42.50 o 
  -8 -11   2      233.44      208.95     22.83 o 
  -7 -11   2      226.51      219.31     22.28 o 
  -6 -11   2     2889.54     2798.07     68.76 o 
  -5 -11   2     4788.75     4690.74    116.26 o 
  -4 -11   2     1386.13     1266.02     53.27 o 
  -3 -11   2     1083.64     1151.52     89.20 o 
  -2 -11   2     3050.23     3037.07    143.74 o 
  -1 -11   2     4679.24     4596.38    197.62 o 
   0 -11   2     1824.02     1719.93     86.36 o 
   1 -11   2       11.76       16.43     21.06 o 
   2 -11   2       34.99       26.68     21.68 o 
   3 -11   2      805.32      843.25     55.10 o 
   4 -11   2     2862.90     2895.48    129.28 o 
   5 -11   2     1443.63     1503.05     79.69 o 
  -9 -10   2     1744.97     1647.43     49.96 o 
  -8 -10   2       73.57       54.83     18.66 o 
  -7 -10   2       24.12       20.89     17.23 o 
  -6 -10   2     2000.64     1957.99     53.00 o 
  -5 -10   2     8510.29     8333.48    191.05 o 
  -4 -10   2     3421.96     3202.60     83.87 o 
  -3 -10   2        2.49        7.88     15.13 o 
  -2 -10   2       20.94       60.78     15.94 o 
  -1 -10   2      770.75      778.64     55.21 o 
   0 -10   2      833.15      937.91     55.90 o 
   1 -10   2      347.71      351.28     32.39 o 
   2 -10   2      184.17      190.16     26.22 o 
   3 -10   2       13.88       45.58     20.04 o 
   4 -10   2      185.18      139.59     25.51 o 
   5 -10   2       72.81       84.52     24.45 o 
   6 -10   2      490.73      509.47     44.52 o 
 -10  -9   2     1154.50     1146.99     40.24 o 
  -9  -9   2      772.78      770.34     33.91 o 
  -8  -9   2       10.56       -5.98     16.20 o 
  -7  -9   2      210.34      174.45     19.59 o 
  -6  -9   2      599.03      596.92     28.34 o 
  -5  -9   2     5388.50     5140.13    124.09 o 
  -4  -9   2     1849.48     1779.33     53.94 o 
  -3  -9   2     3799.40     3644.10     90.79 o 
  -2  -9   2     7188.04     7185.16    162.71 o 
  -1  -9   2      216.42      179.04     21.62 o 
   0  -9   2     4381.13     4604.64    188.77 o 
   1  -9   2        0.46       -0.71     16.36 o 
   2  -9   2     4436.56     4527.30    185.20 o 
   3  -9   2     3714.94     3771.26    157.82 o 
   4  -9   2      198.32      180.94     26.49 o 
   5  -9   2        0.58       -0.62     19.90 o 
   6  -9   2      614.31      545.01     45.56 o 
   7  -9   2     1912.41     1907.01     97.10 o 
 -10  -8   2     1044.09      980.14     36.96 o 
  -9  -8   2      504.30      463.74     26.59 o 
  -8  -8   2     1000.97      982.06     36.02 o 
  -7  -8   2     1481.74     1480.17     43.51 o 
  -6  -8   2      105.58      121.61     16.80 o 
  -5  -8   2      462.15      448.93     26.91 o 
  -4  -8   2     1821.94     1768.80     56.81 o 
  -3  -8   2    15473.12    14723.08    547.36 o 
  -2  -8   2    13860.82    13955.02    302.09 o 
  -1  -8   2       16.02       54.60     16.51 o 
   0  -8   2     3348.59     3410.31     79.31 o 
   1  -8   2     2154.73     2218.41     97.09 o 
   2  -8   2    26551.54    26654.06   1019.34 o 
   3  -8   2    18178.53    17509.48    675.03 o 
   4  -8   2       61.37       51.05     20.03 o 
   5  -8   2      381.69      339.31     33.59 o 
   6  -8   2     1071.65      987.16     61.42 o 
   7  -8   2     4436.15     4661.15    198.18 o 
   8  -8   2     2516.25     2575.37    121.70 o 
 -11  -7   2      491.11      479.10     24.16 o 
 -10  -7   2      622.07      641.58     26.92 o 
  -9  -7   2       21.04       28.80     15.64 o 
  -8  -7   2     5216.91     4997.25    106.08 o 
  -7  -7   2    11569.46    11248.78    218.43 o 
  -6  -7   2     2018.76     1882.52     48.81 o 
  -5  -7   2        3.50       -4.66     12.87 o 
  -4  -7   2     2550.11     2593.80     68.85 o 
  -3  -7   2    17605.29    16953.65    490.21 o 
  -2  -7   2    15561.78    15417.68    355.27 o 
  -1  -7   2       88.70       75.03     10.90 o 
   0  -7   2      353.22      386.90     17.60 o 
   1  -7   2     6634.18     6721.83    264.40 o 
   2  -7   2    37831.25    37015.34   1410.01 o 
   3  -7   2    15797.39    14982.27    578.65 o 
   4  -7   2      294.83      289.70     28.76 o 
   5  -7   2     1179.51     1138.19     63.59 o 
   6  -7   2     1375.87     1320.37     71.77 o 
   7  -7   2    12065.17    11993.85    473.81 o 
   8  -7   2     5163.84     5115.69    216.34 o 
   9  -7   2       12.85       45.25     26.03 o 
 -11  -6   2      300.25      294.11     21.14 o 
 -10  -6   2      444.62      408.56     21.95 o 
  -9  -6   2      113.80      112.42     15.37 o 
  -8  -6   2    18238.99    18305.71    314.71 o 
  -7  -6   2    26724.53    26318.75    490.36 o 
  -6  -6   2      650.59      601.83     31.49 o 
  -5  -6   2     1693.36     1667.07     44.01 o 
  -4  -6   2     2975.95     2831.37     87.92 o 
  -3  -6   2    45088.30    46083.13   1166.70 o 
  -2  -6   2    27058.93    27302.08    668.36 o 
  -1  -6   2       46.53       69.58      9.73 o 
   0  -6   2       46.53       47.74     13.47 o 
   1  -6   2     7655.60     7730.89    166.34 o 
   4  -6   2     1280.70     1294.62     65.76 o 
   5  -6   2     3371.35     3142.07    136.50 o 
   6  -6   2     2927.37     2794.34    125.54 o 
   7  -6   2    12624.64    12284.83    484.57 o 
   8  -6   2      552.39      585.04     49.65 o 
   9  -6   2     1919.07     1970.59     72.48 o 
  10  -6   2     1197.11     1143.53     52.40 o 
 -12  -5   2     1451.75     1499.14     51.97 o 
 -11  -5   2       43.77       41.76     16.35 o 
 -10  -5   2       36.18       28.42     14.13 o 
  -9  -5   2     3054.79     3064.05     63.89 o 
  -8  -5   2    20907.67    20938.84    357.84 o 
  -7  -5   2    13274.42    13388.65    232.63 o 
  -6  -5   2      223.91      238.07     19.57 o 
  -5  -5   2     5155.75     5404.92    109.39 o 
  -4  -5   2     1793.84     1925.90     53.44 o 
  -3  -5   2    49086.93    51738.85   1306.50 o 
  -2  -5   2    21955.50    23195.33    994.02 o 
  -1  -5   2      109.00      149.01     18.67 o 
   0  -5   2     4913.42     5248.80    114.91 o 
   1  -5   2      342.69      335.89     13.58 o 
   2  -5   2     8623.75     8803.31    181.26 o 
   4  -5   2     2605.04     2553.05    111.08 o 
   5  -5   2      229.79      234.30     27.19 o 
   6  -5   2      356.26      360.79     34.54 o 
   7  -5   2      546.18      518.63     31.09 o 
   8  -5   2      269.22      286.73     36.91 o 
   9  -5   2     3116.80     3138.12    103.63 o 
  10  -5   2     1827.55     1806.00     69.00 o 
 -12  -4   2     1518.49     1573.98     52.21 o 
 -11  -4   2      410.14      429.29     27.89 o 
 -10  -4   2       48.60       63.70     14.18 o 
  -9  -4   2     1532.38     1567.73     39.32 o 
  -8  -4   2     5886.60     5910.66    109.46 o 
  -7  -4   2      773.72      849.12     26.79 o 
  -6  -4   2      579.04      658.67     30.02 o 
  -5  -4   2     2588.32     2574.07     68.49 o 
  -4  -4   2       98.12      107.40     13.10 o 
  -3  -4   2    14461.51    15253.23    328.18 o 
  -2  -4   2     5378.20     5948.63    158.87 o 
  -1  -4   2     4938.60     4935.96    200.62 o 
   0  -4   2    24988.50    26386.17    554.36 o 
   1  -4   2     3914.60     4265.89     93.01 o 
   3  -4   2      568.07      644.03     38.01 o 
   4  -4   2     2081.65     2265.63    100.02 o 
   5  -4   2     6392.70     6048.32    458.12 o 
   6  -4   2     5079.33     4876.29    122.60 o 
   7  -4   2     1283.00     1257.07     50.80 o 
   8  -4   2     1380.24     1452.77     56.66 o 
   9  -4   2     2045.26     2131.86     76.10 o 
  10  -4   2     1359.73     1243.11     68.41 o 
  11  -4   2      288.45      288.29     42.63 o 
 -12  -3   2     1499.10     1614.71     52.20 o 
 -11  -3   2      441.50      467.11     28.42 o 
 -10  -3   2      529.16      530.38     24.99 o 
  -9  -3   2     1339.80     1372.41     32.83 o 
  -8  -3   2      108.74      113.59     14.04 o 
  -7  -3   2       82.72       97.68     10.57 o 
  -6  -3   2       26.55       43.16      8.55 o 
  -5  -3   2     3893.51     4085.61     76.22 o 
  -4  -3   2     6441.59     6713.88    188.33 o 
  -3  -3   2      132.56      147.42     12.19 o 
  -1  -3   2    19789.80    21534.26    545.61 o 
   3  -3   2       83.96      138.33     15.60 o 
   4  -3   2     7398.35     7182.11    673.86 o 
   5  -3   2    27823.97    28423.67    817.71 o 
   6  -3   2    15681.04    15096.84    345.71 o 
   7  -3   2     2061.59     1873.64     56.96 o 
   8  -3   2      490.83      483.73     30.83 o 
   9  -3   2      612.58      569.85     37.47 o 
  10  -3   2     2283.67     2139.01    114.25 o 
  11  -3   2     1410.72     1362.39     86.87 o 
 -12  -2   2      873.80      967.76     34.38 o 
 -11  -2   2        6.80        7.47     14.83 o 
 -10  -2   2     6725.16     7077.74    145.38 o 
  -9  -2   2    11391.66    11322.17    224.36 o 
  -8  -2   2      143.77      145.25     14.05 o 
  -7  -2   2     2452.84     2386.07     45.67 o 
  -6  -2   2      401.42      465.56     21.07 o 
  -5  -2   2    18484.39    19200.54    300.05 o 
  -4  -2   2    31848.17    32600.52    561.11 o 
  -1  -2   2      418.47      414.32     23.80 o 
   3  -2   2      631.93      784.65     41.82 o 
   4  -2   2    23157.43    25149.79    419.13 o 
   5  -2   2    49470.85    50082.34    972.49 o 
   6  -2   2     6641.89     6485.87    138.73 o 
   7  -2   2      547.60      529.10     25.16 o 
   8  -2   2        1.59       -8.90     13.24 o 
   9  -2   2     3092.85     2815.45     96.23 o 
  10  -2   2     4991.38     4710.57    215.02 o 
  11  -2   2     1560.24     1464.65     91.45 o 
  12  -2   2        9.83       24.05     33.33 o 
 -12  -1   2        1.64       -3.86     14.92 o 
 -11  -1   2     1013.82     1018.17     34.22 o 
 -10  -1   2    10537.70    10605.60    210.66 o 
  -9  -1   2    11874.92    12110.01    238.37 o 
  -8  -1   2      481.06      574.19     35.71 o 
  -7  -1   2     2540.56     2721.71     60.36 o 
  -6  -1   2     1671.34     1726.82     37.63 o 
  -4  -1   2    70720.34    71022.66   2599.59 o 
  -3  -1   2     6381.56     7151.33    188.18 o 
  -1  -1   2      170.07      252.39     14.01 o 
   0  -1   2    22086.14    20744.77    525.12 o 
   2  -1   2    11779.47    13855.87   1572.88 o 
   3  -1   2       18.86       42.92      5.34 o 
   4  -1   2     5062.64     5042.18     88.87 o 
   5  -1   2    18787.14    19992.19    309.91 o 
   6  -1   2     2117.88     2187.52     40.16 o 
   7  -1   2     2443.36     2503.77     45.72 o 
   8  -1   2     1183.55     1117.93     29.69 o 
   9  -1   2     3969.00     3863.68    125.15 o 
  10  -1   2     4973.68     4764.30    151.16 o 
  11  -1   2       14.99       18.05     20.82 o 
  12  -1   2     1464.50     1435.41     91.12 o 
 -12   0   2       44.92       47.82     22.79 o 
 -11   0   2      627.96      666.21     27.97 o 
 -10   0   2     6513.87     6834.18    139.11 o 
  -9   0   2     8037.36     8142.63    163.31 o 
  -8   0   2      236.35      254.94     16.73 o 
  -7   0   2     2273.87     2259.93     58.97 o 
  -6   0   2     2721.06     2764.76     67.99 o 
  -5   0   2    49676.68    50791.29   1087.62 o 
  -3   0   2      137.14      218.67     16.14 o 
   2   0   2      413.64      545.70     20.34 o 
   3   0   2    11742.44    13961.64    353.73 o 
   4   0   2      254.32      209.38     17.46 o 
   5   0   2     5053.68     5621.49    113.26 o 
   6   0   2        0.00       41.74     28.14 o 
   7   0   2     5642.27     5896.34    108.12 o 
   8   0   2     1802.72     1904.47     56.12 o 
   9   0   2      816.56      851.33     25.90 o 
  10   0   2      630.32      616.57     39.72 o 
  11   0   2     1814.06     1898.85     73.67 o 
  12   0   2     5505.30     5816.82    182.54 o 
 -12   1   2      674.11      912.27     72.16 o 
 -11   1   2       44.95       20.91     20.74 o 
 -10   1   2     4511.90     4788.79    100.89 o 
  -9   1   2     2541.37     2662.73     60.96 o 
  -8   1   2       34.07       36.49     10.24 o 
  -7   1   2      150.79      158.97     15.28 o 
  -6   1   2     2863.01     3125.58     60.36 o 
  -5   1   2    13760.74    14311.69    246.93 o 
  -4   1   2     3335.03     3594.61     66.43 o 
  -3   1   2    19489.55    19915.44    815.94 o 
  -2   1   2    20278.34    16884.32    432.20 o 
  -1   1   2    12438.58     7706.71    295.11 o 
   1   1   2     2203.92     2896.53     62.77 o 
   4   1   2      181.10      247.60     27.46 o 
   5   1   2     1218.02     1421.69     34.10 o 
   6   1   2     3612.51     4027.54     73.84 o 
   7   1   2    17181.67    18123.26    306.80 o 
   8   1   2     7554.11     7785.30    138.52 o 
   9   1   2       51.08       84.75     13.83 o 
  10   1   2      404.91      426.13     25.22 o 
  11   1   2     4213.96     4331.77    113.90 o 
  12   1   2     4398.35     4706.86    308.44 o 
 -12   2   2     1081.02     1141.94     83.50 o 
 -11   2   2       46.13        5.19     34.01 o 
 -10   2   2     2016.77     2024.40    110.90 o 
  -9   2   2     2125.49     2215.44     47.14 o 
  -8   2   2      523.15      546.02     22.08 o 
  -7   2   2     5267.59     5243.48     96.02 o 
  -6   2   2      487.01      508.84     18.49 o 
  -5   2   2      192.17      223.34     11.44 o 
  -4   2   2     4675.58     4484.79    102.16 o 
  -3   2   2    17304.31    15449.86    835.87 o 
  -2   2   2     9182.28     6443.25    172.45 o 
  -1   2   2     4948.14     4981.02    132.07 o 
   0   2   2     1508.13     1871.34     56.50 o 
   1   2   2    14572.35    16825.25    623.43 o 
   4   2   2      396.69      539.45     20.04 o 
   5   2   2     2203.54     2659.71     46.95 o 
   6   2   2    12194.60    12837.19    202.71 o 
   7   2   2    32554.64    33779.54    522.18 o 
   8   2   2     7553.66     7985.61    130.47 o 
   9   2   2      201.06      240.99     29.18 o 
  10   2   2      513.70      535.24     21.86 o 
  11   2   2     1486.03     1619.79     40.00 o 
  12   2   2     3285.96     3503.29    279.00 o 
 -11   3   2      224.66      206.41     42.24 o 
 -10   3   2      374.37      324.72     45.49 o 
  -9   3   2      349.11      351.10     28.65 o 
  -8   3   2     3860.51     3895.38     92.11 o 
  -7   3   2    13936.12    14117.05    269.42 o 
  -6   3   2     3592.64     3756.81     78.14 o 
  -5   3   2      294.72      304.64     28.45 o 
  -4   3   2     2844.43     2384.14     59.61 o 
  -3   3   2     8638.64     6765.63    257.52 o 
  -2   3   2    17842.57    11852.52    309.81 o 
  -1   3   2     7357.18     7149.83    186.27 o 
   0   3   2    18830.46    22687.57    466.44 o 
   1   3   2    40153.52    47619.77   1754.98 o 
   3   3   2    18410.06    20634.20    525.51 o 
   4   3   2      621.23      664.34     34.34 o 
   5   3   2      478.90      555.05     17.87 o 
   6   3   2    17227.61    18203.24    284.23 o 
   7   3   2    34032.48    35149.09    543.84 o 
   8   3   2     8765.09     9224.43    149.51 o 
   9   3   2       18.46       20.02     10.35 o 
  10   3   2      548.84      544.26     22.28 o 
  11   3   2      793.10      691.94     28.60 o 
  12   3   2     2952.99     2968.00     68.96 o 
 -11   4   2      525.64      470.05     52.67 o 
 -10   4   2      569.70      564.00     36.72 o 
  -9   4   2      896.87      906.53     60.41 o 
  -8   4   2     4552.62     4624.07    143.27 o 
  -7   4   2    12373.17    12569.04    359.44 o 
  -6   4   2     5551.61     5763.92    114.82 o 
  -5   4   2       38.57       53.57      9.57 o 
  -4   4   2       18.98      164.59     17.90 o 
  -3   4   2    22154.67    16924.96    437.14 o 
  -2   4   2    48566.69    41577.60   1051.82 o 
  -1   4   2     9023.10     9321.53    194.84 o 
   0   4   2     5296.56     5996.59    153.57 o 
   2   4   2    10874.18    12460.02    469.76 o 
   3   4   2     7728.31     8617.79    235.02 o 
   4   4   2     5793.34     6028.33    163.69 o 
   5   4   2     1905.61     1975.39     45.15 o 
   6   4   2      658.24      684.96     22.28 o 
   7   4   2     6348.84     6753.48    120.91 o 
   8   4   2     4325.64     4464.26     84.06 o 
   9   4   2      783.12      815.00     26.48 o 
  10   4   2     2508.39     2582.48     54.73 o 
  11   4   2       70.14       51.87     16.53 o 
  12   4   2     1169.01     1145.84     37.33 o 
 -11   5   2     1246.80     1419.96     90.78 o 
 -10   5   2      813.63      898.29    105.33 o 
  -9   5   2      604.47      657.30     55.36 o 
  -8   5   2     1678.19     1818.66    112.77 o 
  -7   5   2     4116.62     4270.28    132.20 o 
  -6   5   2     4839.97     5011.70    207.81 o 
  -5   5   2      201.22      166.88     14.14 o 
  -4   5   2       26.46      112.81     17.75 o 
  -3   5   2    19361.06    13570.22    355.65 o 
  -2   5   2    33004.53    29307.28   1171.87 o 
  -1   5   2     3330.76     3416.58     76.80 o 
   0   5   2     6901.52     7706.84    277.49 o 
   2   5   2    11910.46    13427.22    285.23 o 
   3   5   2    17180.75    17881.87    331.19 o 
   5   5   2     3852.94     4383.65    179.71 o 
   6   5   2     4360.25     4553.33     84.37 o 
   7   5   2       11.11       19.50      9.75 o 
   8   5   2      752.40      769.34     25.08 o 
   9   5   2      609.63      557.86     22.48 o 
  10   5   2     3463.98     3546.38     71.07 o 
  11   5   2      819.41      818.92     28.77 o 
  12   5   2      372.14      414.11     24.29 o 
 -10   6   2      115.69      150.79     24.72 o 
  -9   6   2      440.45      417.93     43.91 o 
  -8   6   2      241.60      208.30     33.53 o 
  -7   6   2     2530.63     2684.52    122.26 o 
  -6   6   2     1158.03     1315.78     70.77 o 
  -5   6   2      154.88      154.56     23.46 o 
  -4   6   2      292.47      246.65     22.64 o 
  -3   6   2     1695.77     1407.91    111.66 o 
  -2   6   2    10258.06     9959.10    311.65 o 
  -1   6   2      120.10      158.33     25.80 o 
   0   6   2    44506.74    50782.98   1246.29 o 
   1   6   2    19132.60    20507.20    522.76 o 
   2   6   2     9552.78    11068.09    287.97 o 
   3   6   2    17879.88    18754.19    347.27 o 
   4   6   2     2298.84     2369.77     52.53 o 
   6   6   2    18257.64    18906.25    730.76 o 
   7   6   2        4.01       27.57     12.34 o 
   8   6   2      388.78      370.37     18.20 o 
   9   6   2     1410.45     1399.15     46.66 o 
  10   6   2     7000.05     6995.44    127.98 o 
  11   6   2     5264.69     5359.02    101.63 o 
  12   6   2      152.97      150.15     18.75 o 
  -9   7   2     1960.88     2013.66    103.64 o 
  -8   7   2      128.50      108.79     31.09 o 
  -7   7   2     3504.35     3604.23    158.12 o 
  -6   7   2      167.96      198.18     28.09 o 
  -5   7   2     8095.76     8455.80    335.85 o 
  -4   7   2     7768.45     7805.50    308.29 o 
  -3   7   2       11.42       70.48     25.51 o 
  -2   7   2     1391.62     1287.46     44.13 o 
  -1   7   2     3678.39     4042.78     82.02 o 
   0   7   2    25204.64    27229.95    673.57 o 
   1   7   2    11543.78    11859.60    307.71 o 
   2   7   2     1089.46     1181.41     64.05 o 
   3   7   2     2504.04     2646.42     57.37 o 
   4   7   2    16325.01    16233.13    303.24 o 
   5   7   2    54812.99    56467.01   1428.10 o 
   6   7   2    13046.41    13345.10    253.31 o 
   7   7   2     1644.28     1630.35     42.92 o 
   8   7   2     1135.87     1089.59     35.14 o 
   9   7   2     5190.82     4906.88    103.14 o 
  10   7   2    14868.02    14574.02    253.43 o 
  11   7   2     3993.74     3951.34     82.52 o 
  12   7   2       85.08       76.54     15.94 o 
  -9   8   2     1716.05     1919.02    100.56 o 
  -8   8   2       51.31       -7.60     26.10 o 
  -7   8   2     2489.62     2578.92    121.38 o 
  -6   8   2      200.13      171.22     27.92 o 
  -5   8   2    13931.56    14875.68    578.28 o 
  -4   8   2    13822.66    14703.80    569.27 o 
  -3   8   2      421.59      436.89     33.47 o 
  -2   8   2      279.73      301.25     16.96 o 
  -1   8   2     5788.23     5823.52    171.72 o 
   0   8   2    25738.67    27507.04    681.25 o 
   1   8   2    14856.79    15430.96    397.84 o 
   2   8   2      869.97      802.97     36.18 o 
   3   8   2      714.11      703.52     19.64 o 
   4   8   2    13851.52    14027.73    264.20 o 
   5   8   2    26017.34    26454.48    489.83 o 
   6   8   2     6420.09     6399.80    128.13 o 
   7   8   2      541.40      541.16     24.88 o 
   8   8   2      455.27      427.46     22.85 o 
   9   8   2     5247.64     5011.79    105.50 o 
  10   8   2     9245.62     9063.30    179.34 o 
  11   8   2      941.91      946.53     35.23 o 
  -8   9   2        5.85      -12.65     25.55 o 
  -7   9   2       30.48        0.84     23.99 o 
  -6   9   2     2094.66     2308.78    108.29 o 
  -5   9   2    13768.43    15057.95    585.64 o 
  -4   9   2    10290.37    11138.39    434.72 o 
  -3   9   2      264.64      280.80     25.91 o 
  -2   9   2     3175.81     3311.21    134.32 o 
  -1   9   2     3242.17     3392.71     68.57 o 
   0   9   2    26023.77    27460.80    566.16 o 
   1   9   2    12789.36    12964.55    489.81 o 
   2   9   2      281.02      287.34     23.37 o 
   3   9   2      183.97      165.47     18.02 o 
   4   9   2     1558.68     1612.14     43.74 o 
   5   9   2     6053.58     6131.80    123.30 o 
   6   9   2     2173.89     2219.81     53.58 o 
   7   9   2       48.37       51.75     14.46 o 
   8   9   2       22.00        8.18     13.89 o 
   9   9   2     2545.81     2444.44     60.54 o 
  10   9   2     1598.25     1527.04     44.49 o 
  11   9   2       13.46        8.17     16.38 o 
  -7  10   2       98.40      127.02     29.99 o 
  -6  10   2     1138.80     1170.77     68.19 o 
  -5  10   2     5257.94     5652.25    231.47 o 
  -4  10   2     1648.85     1898.67     88.92 o 
  -3  10   2      176.85      182.59     23.40 o 
  -2  10   2      379.40      389.83     30.44 o 
  -1  10   2     1427.03     1527.55     66.06 o 
   0  10   2    11272.95    11712.12    248.54 o 
   1  10   2     4787.71     4886.49    188.86 o 
   2  10   2      808.48      763.91     38.15 o 
   3  10   2     1913.23     1933.07     54.97 o 
   4  10   2       62.45       70.64     13.30 o 
   5  10   2      839.76      846.56     29.68 o 
   6  10   2      471.89      495.98     24.13 o 
   7  10   2       88.39       85.34     15.15 o 
   8  10   2      514.55      465.25     24.88 o 
   9  10   2      492.63      494.51     43.83 o 
  10  10   2       96.08      124.92     18.73 o 
  -6  11   2        7.15       -4.70     23.02 o 
  -5  11   2      127.19       97.84     25.80 o 
  -4  11   2      489.80      541.99     41.96 o 
  -3  11   2      386.44      421.57     35.34 o 
  -2  11   2      339.61      354.06     30.16 o 
  -1  11   2      180.68      200.84     18.65 o 
   0  11   2      893.02      884.83     40.88 o 
   1  11   2      245.69      229.69     24.66 o 
   2  11   2     2299.80     2298.92     73.87 o 
   3  11   2     6291.99     6191.31    124.41 o 
   4  11   2     1460.63     1378.32     39.36 o 
   5  11   2      371.66      351.37     24.77 o 
   6  11   2        1.64       -5.48     13.39 o 
   7  11   2     2054.27     1977.06     52.25 o 
   8  11   2     4513.07     4325.81     94.79 o 
   9  11   2     3229.75     3158.59     74.48 o 
  -5  12   2       11.07       12.69     22.40 o 
  -4  12   2      848.21      897.55     53.75 o 
  -3  12   2       31.48       49.94     19.09 o 
  -2  12   2     2223.13     2346.64    100.51 o 
  -1  12   2     3607.28     3599.02    144.87 o 
   0  12   2      933.81      960.08     46.25 o 
   1  12   2       14.04       13.14     12.44 o 
   2  12   2      595.74      624.11     33.11 o 
   3  12   2     5701.20     5583.27    114.22 o 
   4  12   2     3364.49     3265.91     73.19 o 
   5  12   2       12.68        2.60     13.36 o 
   6  12   2       81.73       80.44     15.89 o 
   7  12   2     4365.23     4235.37     92.85 o 
   8  12   2     6936.95     6737.46    138.79 o 
  -3  13   2      840.15      997.16     55.37 o 
  -2  13   2     6965.79     7225.22    284.40 o 
  -1  13   2     4733.46     5008.45    199.40 o 
   0  13   2      263.32      290.14     23.93 o 
   1  13   2       42.52       51.07     16.23 o 
   2  13   2     1028.81     1000.46     59.46 o 
   3  13   2     6454.28     6338.49    184.87 o 
   4  13   2     3480.06     3389.50     75.71 o 
   5  13   2       93.52       71.76     15.82 o 
   6  13   2      102.05       86.30     16.68 o 
   7  13   2     2905.32     2831.47     68.46 o 
   0  14   2      263.51      241.07     25.03 o 
   1  14   2      285.08      259.06     27.94 o 
   2  14   2     1555.69     1418.52    142.18 o 
   3  14   2     4776.74     4552.34    139.13 o 
   4  14   2     1918.24     1892.81     83.29 o 
  -2 -13   3      230.28      219.67     40.67 o 
  -6 -12   3      186.50      201.55     22.57 o 
  -5 -12   3       10.12       17.77     23.53 o 
  -4 -12   3      384.70      332.04     46.15 o 
  -3 -12   3        6.47       34.32     31.42 o 
  -2 -12   3     2528.50     2776.84    137.13 o 
  -1 -12   3     3142.15     3149.38    151.70 o 
   0 -12   3       62.08       69.85     30.69 o 
   1 -12   3     1201.29     1156.33     71.34 o 
   2 -12   3        2.07       -4.79     24.65 o 
   3 -12   3     4198.94     4397.36    188.64 o 
  -7 -11   3     1077.98     1092.59     41.21 o 
  -6 -11   3     4003.07     3990.63     91.14 o 
  -5 -11   3     1440.49     1386.92     50.09 o 
  -4 -11   3        3.70       15.81     17.47 o 
  -3 -11   3      528.73      525.37     52.97 o 
  -2 -11   3     4612.65     4649.84    207.29 o 
  -1 -11   3     4610.89     4448.38    196.99 o 
   0 -11   3      591.00      613.70     53.18 o 
   1 -11   3      192.03      180.69     30.69 o 
   2 -11   3     1171.84     1161.62     68.92 o 
   3 -11   3     8351.93     8484.41    340.39 o 
   4 -11   3     4323.84     4052.57    174.12 o 
   5 -11   3        8.68        0.75     24.39 o 
  -9 -10   3      522.66      526.72     30.64 o 
  -8 -10   3        4.94      -22.47     17.04 o 
  -7 -10   3     6531.97     6514.05    136.82 o 
  -6 -10   3    12973.44    12443.62    287.62 o 
  -5 -10   3     1859.93     1866.99     58.51 o 
  -4 -10   3      545.76      485.97     29.35 o 
  -3 -10   3      919.54      854.47     36.51 o 
  -2 -10   3    10166.66    10531.14    427.18 o 
  -1 -10   3     8168.05     8254.41    337.13 o 
   0 -10   3      747.88      783.12     54.75 o 
   1 -10   3        8.74       10.43     21.30 o 
   2 -10   3     1983.16     1985.31     95.03 o 
   3 -10   3     7481.56     7539.02    303.06 o 
   4 -10   3     4542.55     4329.81    183.38 o 
   5 -10   3       21.48       22.06     23.22 o 
   6 -10   3     1020.85     1007.62     64.97 o 
  -9  -9   3        6.19      -20.99     16.42 o 
  -8  -9   3      801.78      779.51     34.44 o 
  -7  -9   3     9501.90     9345.60    187.25 o 
  -6  -9   3    12907.33    12422.97    242.14 o 
  -5  -9   3      583.21      546.06     31.04 o 
  -4  -9   3     2799.76     2760.62     74.66 o 
  -3  -9   3      143.39      124.97     18.78 o 
  -2  -9   3    15576.88    15659.43    340.21 o 
  -1  -9   3    13786.10    14397.00    566.60 o 
   0  -9   3      148.41      134.48     25.43 o 
   1  -9   3     1194.17     1280.94     68.84 o 
   2  -9   3      541.09      564.93     42.81 o 
   3  -9   3     4182.62     4212.11    177.01 o 
   4  -9   3     1098.53     1081.91     62.48 o 
   5  -9   3      230.27      219.80     30.63 o 
   6  -9   3      385.61      311.41     36.72 o 
   7  -9   3      373.82      372.01     40.00 o 
 -10  -8   3      546.08      515.97     28.78 o 
  -9  -8   3        7.15      -16.12     15.63 o 
  -8  -8   3     2755.43     2750.98     67.85 o 
  -7  -8   3     7699.02     7431.60    151.55 o 
  -6  -8   3     2688.50     2484.18     61.48 o 
  -5  -8   3        2.71       19.05     16.18 o 
  -4  -8   3     1760.94     1889.35     99.99 o 
  -3  -8   3      660.12      644.98     58.42 o 
  -2  -8   3    14326.78    14086.21    306.62 o 
  -1  -8   3     8826.64     8717.71    192.22 o 
   0  -8   3      955.18      901.83     54.67 o 
   1  -8   3    11408.22    11698.18    456.79 o 
   2  -8   3      592.92      577.55     44.04 o 
   3  -8   3     2145.40     2044.92     95.08 o 
   4  -8   3      371.42      321.35     32.64 o 
   5  -8   3     1131.21     1074.82     62.01 o 
   6  -8   3     1576.64     1404.77     77.15 o 
   7  -8   3      319.01      270.70     34.88 o 
   8  -8   3      119.41      105.21     29.49 o 
 -11  -7   3     1965.37     2132.33     51.85 o 
 -10  -7   3      339.21      317.95     21.03 o 
  -9  -7   3      108.96      140.86     19.66 o 
  -8  -7   3       50.71       63.02     17.21 o 
  -7  -7   3      128.77      157.85     18.64 o 
  -6  -7   3      185.43      163.17     17.82 o 
  -5  -7   3      519.61      486.02     32.43 o 
  -4  -7   3     3086.45     3061.54     79.71 o 
  -3  -7   3       45.13       39.18     14.11 o 
  -2  -7   3      166.14      177.09     17.07 o 
  -1  -7   3      185.67      242.93     31.37 o 
   0  -7   3     4372.18     4082.53     93.09 o 
   1  -7   3    16401.20    17112.92    659.94 o 
   2  -7   3     4039.07     3984.12    164.93 o 
   3  -7   3       34.11       35.59     18.44 o 
   4  -7   3      444.64      380.90     33.93 o 
   5  -7   3     2007.89     1905.37     91.63 o 
   6  -7   3     7492.48     7021.59    285.07 o 
   7  -7   3     3121.78     2938.75    134.00 o 
   8  -7   3      461.84      441.18     43.78 o 
   9  -7   3      192.65      196.35     34.27 o 
 -11  -6   3     1388.93     1398.71     46.95 o 
 -10  -6   3      194.86      172.31     21.38 o 
  -9  -6   3     3806.37     3764.45     76.41 o 
  -8  -6   3     6922.87     6711.64    124.67 o 
  -7  -6   3      702.17      682.83     28.95 o 
  -6  -6   3     1359.79     1366.96     40.05 o 
  -5  -6   3      305.16      338.54     34.88 o 
  -4  -6   3     5726.71     5654.10    159.24 o 
  -3  -6   3    10185.31    10520.13    278.64 o 
  -2  -6   3     9802.69    10340.56    404.46 o 
  -1  -6   3      837.54      837.17     28.05 o 
   0  -6   3     3834.83     3726.89    154.37 o 
   1  -6   3    13711.66    13606.32    346.10 o 
   4  -6   3      174.50      181.49     24.70 o 
   5  -6   3     7727.86     7477.96    299.99 o 
   6  -6   3    17972.86    16628.82    647.07 o 
   7  -6   3     4336.10     3893.98    169.07 o 
   8  -6   3        3.89       -5.56     22.80 o 
   9  -6   3       13.21       13.81     19.43 o 
  10  -6   3      708.36      771.02     44.13 o 
 -11  -5   3      190.75      169.95     22.50 o 
 -10  -5   3      258.96      253.48     18.53 o 
  -9  -5   3     6913.63     6882.95    127.13 o 
  -8  -5   3    14774.11    14884.78    258.62 o 
  -7  -5   3     2166.95     2150.75     48.44 o 
  -6  -5   3     4044.12     4091.55     79.49 o 
  -5  -5   3      242.69      249.80     17.18 o 
  -4  -5   3    36102.36    35997.38    764.14 o 
  -3  -5   3    51441.39    50819.92   1284.71 o 
  -2  -5   3     6140.04     6362.47    171.61 o 
  -1  -5   3       73.33       82.39     10.66 o 
   0  -5   3     4694.37     5024.89    202.31 o 
   1  -5   3    19887.69    19869.16    501.77 o 
   2  -5   3    25484.43    25763.83    891.24 o 
   4  -5   3       31.76       37.60     16.36 o 
   5  -5   3     1929.77     1780.62     85.56 o 
   6  -5   3     7676.89     7341.57    296.17 o 
   7  -5   3     3714.01     3621.87    113.98 o 
   8  -5   3      212.50      212.47     23.18 o 
   9  -5   3      626.45      573.95     36.22 o 
  10  -5   3     1138.36     1205.02     54.99 o 
 -12  -4   3      783.46      775.61     37.25 o 
 -11  -4   3        6.66       16.97     18.00 o 
 -10  -4   3      857.84      902.95     33.48 o 
  -9  -4   3     9208.41     9200.45    164.64 o 
  -8  -4   3    12996.31    13027.41    253.13 o 
  -7  -4   3     1143.57     1198.61     32.89 o 
  -6  -4   3      954.68      960.00     59.75 o 
  -5  -4   3     1612.59     1704.82     50.84 o 
  -4  -4   3    45889.01    46670.61    985.42 o 
  -3  -4   3    60220.24    60647.50   1276.92 o 
  -2  -4   3        7.27       43.90     12.26 o 
   0  -4   3      346.54      305.46     16.92 o 
   3  -4   3      168.66      192.97     21.34 o 
   4  -4   3     2490.68     2421.86    106.64 o 
   5  -4   3       62.50       83.34     22.41 o 
   6  -4   3     3504.94     3328.78     88.82 o 
   7  -4   3     1179.95     1272.72     45.29 o 
   8  -4   3      682.85      737.95     59.18 o 
   9  -4   3      650.62      631.48     49.08 o 
  10  -4   3      363.93      353.48     30.11 o 
  11  -4   3      967.95     1069.87     76.58 o 
 -12  -3   3     1079.58     1178.22     44.77 o 
 -11  -3   3      156.39      145.22     20.47 o 
 -10  -3   3      143.12      193.18     25.61 o 
  -9  -3   3     6539.67     6759.15    131.92 o 
  -8  -3   3     9311.38     9386.65    153.35 o 
  -7  -3   3      751.26      799.39     23.12 o 
  -6  -3   3      524.53      568.76     29.90 o 
  -5  -3   3     3393.14     3687.15     92.54 o 
  -4  -3   3    28261.37    28887.37    542.59 o 
  -3  -3   3    13945.51    14476.42    312.39 o 
  -2  -3   3     3637.25     3507.36    152.04 o 
  -1  -3   3    24779.13    27276.34    690.60 o 
   0  -3   3      942.96     1021.94     34.31 o 
   2  -3   3     6631.04     7245.02    285.62 o 
   3  -3   3    20866.92    20574.07   2017.17 o 
   4  -3   3    20675.65    20225.19    712.88 o 
   5  -3   3       49.04       42.93     11.61 o 
   6  -3   3     2629.04     2608.51     72.63 o 
   7  -3   3        0.31        3.49     13.34 o 
   8  -3   3     5072.20     4714.03    121.25 o 
   9  -3   3     3155.26     3015.82     99.67 o 
  10  -3   3      138.81      127.71     34.80 o 
  11  -3   3       16.10       12.51     31.80 o 
 -12  -2   3      128.85      141.64     18.47 o 
 -11  -2   3     2718.05     2868.12     85.56 o 
 -10  -2   3      589.10      583.28     36.96 o 
  -9  -2   3     5908.72     5851.06    131.75 o 
  -8  -2   3     9522.01     9686.10    173.20 o 
  -7  -2   3      116.75      142.61     11.64 o 
  -6  -2   3     8138.37     8357.59    135.72 o 
  -5  -2   3      719.61      771.96     22.68 o 
  -4  -2   3     3014.52     3153.60     79.40 o 
  -1  -2   3     6914.03     7088.26    186.12 o 
   0  -2   3        2.42       28.10      8.25 o 
   1  -2   3     3242.77     3879.49    100.86 o 
   3  -2   3    53707.02    50364.21   1874.90 o 
   4  -2   3    37809.27    37191.23    724.91 o 
   5  -2   3      104.34      150.28     14.36 o 
   6  -2   3     3143.60     3151.74     66.50 o 
   7  -2   3     2736.09     2740.81     64.92 o 
   8  -2   3    14845.71    14537.92    292.65 o 
   9  -2   3     7022.83     6768.75    143.86 o 
  10  -2   3      745.59      655.77     60.03 o 
  11  -2   3       93.18       75.01     35.41 o 
 -12  -1   3      395.43      392.72     23.24 o 
 -11  -1   3     1770.33     1781.35     48.13 o 
 -10  -1   3      498.49      514.17     24.99 o 
  -9  -1   3     1425.85     1442.92     41.52 o 
  -8  -1   3     4142.74     4003.05     87.09 o 
  -7  -1   3     3820.62     3861.06     67.73 o 
  -6  -1   3    23416.58    23745.67    400.05 o 
  -5  -1   3     6858.30     6993.93    123.63 o 
  -4  -1   3      159.10      256.75     14.94 o 
  -3  -1   3     3231.42     3329.37    146.92 o 
  -1  -1   3    18969.31    17268.26    442.29 o 
   0  -1   3     7207.69     6045.01    159.11 o 
   1  -1   3     2494.02     1658.22     48.68 o 
   4  -1   3    14571.89    15281.38    259.61 o 
   5  -1   3      886.04      952.44     22.93 o 
   6  -1   3       25.86       56.46      7.27 o 
   7  -1   3     7315.88     7502.74    121.49 o 
   8  -1   3    19369.37    19286.98    383.52 o 
   9  -1   3     8288.53     8289.52    201.03 o 
  10  -1   3       99.89       78.10     27.48 o 
  11  -1   3      175.91      180.53     29.30 o 
  12  -1   3      509.59      465.10     53.68 o 
 -12   0   3      414.57      439.11     34.63 o 
 -11   0   3      881.04      922.48     32.77 o 
 -10   0   3     1026.66     1045.12     34.34 o 
  -9   0   3      135.94      125.99     15.33 o 
  -8   0   3     1341.08     1411.31     39.46 o 
  -7   0   3    11814.22    11855.21    259.63 o 
  -6   0   3    18289.86    18548.39    314.39 o 
  -5   0   3    14356.31    15028.46    329.91 o 
  -4   0   3      311.67      347.08     14.21 o 
  -3   0   3       16.48       12.52      6.60 o 
   0   0   3    31414.64    24124.68    505.60 o 
   1   0   3     1227.40     1196.21     80.92 o 
   2   0   3    16492.76    19910.10    488.63 o 
   3   0   3    11355.33    13470.02    288.89 o 
   4   0   3     5602.15     6246.57    120.61 o 
   5   0   3     3593.26     3730.93     75.31 o 
   6   0   3     2310.78     2305.77     50.75 o 
   7   0   3     5023.53     5308.16    106.02 o 
   8   0   3     7550.42     7840.63    139.40 o 
   9   0   3     2709.51     2728.38     77.89 o 
  10   0   3      203.89      180.40     21.64 o 
  11   0   3      915.55      955.24     45.50 o 
  12   0   3      167.41      167.90     41.83 o 
 -12   1   3       90.19       62.13     36.54 o 
 -11   1   3     1381.55     1474.53     61.76 o 
 -10   1   3     3613.54     3728.35     81.60 o 
  -9   1   3     2339.91     2471.03     63.69 o 
  -8   1   3     2619.46     2678.80     60.56 o 
  -7   1   3     2493.70     2530.87     52.44 o 
  -6   1   3    10184.87    10515.66    185.04 o 
  -5   1   3    11953.06    11914.95    207.41 o 
  -4   1   3       55.87      105.42      8.64 o 
  -3   1   3     1270.76     1312.23    118.91 o 
  -2   1   3    38649.25    30189.39   1115.63 o 
  -1   1   3    43014.07    30338.02    771.41 o 
   1   1   3     1148.60     1299.58     27.05 o 
   2   1   3      280.72      408.05     42.25 o 
   3   1   3     9791.72    11917.34    441.43 o 
   4   1   3    19651.66    22214.82    413.97 o 
   5   1   3     6502.91     7081.01    137.14 o 
   6   1   3       92.04       92.52      9.34 o 
   7   1   3      131.26      139.63     11.72 o 
   8   1   3       27.09       40.82     11.26 o 
   9   1   3      395.47      387.17     17.81 o 
  10   1   3      149.64      145.86     24.99 o 
  11   1   3     1366.39     1480.41     53.23 o 
  12   1   3      151.81      129.27     26.95 o 
 -11   2   3     3137.81     3414.12    167.71 o 
 -10   2   3     7428.76     7500.49    327.41 o 
  -9   2   3     2032.48     2217.03     55.34 o 
  -8   2   3        3.94       -1.26     10.72 o 
  -7   2   3      606.07      646.31     22.08 o 
  -6   2   3     6080.08     5952.45    108.21 o 
  -5   2   3     6698.15     6670.43    119.59 o 
  -4   2   3     2463.25     2418.06     53.74 o 
  -3   2   3       54.05       63.97     14.02 o 
  -2   2   3      892.83      676.65     32.82 o 
  -1   2   3    34940.11    31716.35    804.04 o 
   0   2   3     9767.27    10620.75    272.54 o 
   2   2   3    32909.84    39100.56   1445.14 o 
   3   2   3     3951.73     4693.13    124.87 o 
   4   2   3    25887.15    28957.64    605.72 o 
   5   2   3      125.82      159.55      9.30 o 
   6   2   3    25542.17    27452.65    424.90 o 
   7   2   3    15696.61    16151.52    253.41 o 
   8   2   3      711.90      735.92     27.52 o 
   9   2   3      761.86      764.43     25.47 o 
  10   2   3       26.91       41.70     12.57 o 
  11   2   3     2859.32     3051.04     86.25 o 
  12   2   3     3216.68     3475.12    117.86 o 
 -11   3   3     3547.64     3515.18    171.21 o 
 -10   3   3     3331.46     3450.42    168.02 o 
  -9   3   3      475.76      344.48     38.25 o 
  -8   3   3     5400.89     5378.95    110.17 o 
  -7   3   3       31.86       77.94     15.25 o 
  -6   3   3    10561.31    10589.02    205.05 o 
  -5   3   3     5148.78     4821.03     98.68 o 
  -4   3   3     6368.05     5606.99    127.69 o 
  -3   3   3     8998.28     6652.35    322.64 o 
  -2   3   3       10.62       24.86     20.71 o 
  -1   3   3     1769.10     1786.24     54.62 o 
   0   3   3     2133.67     2553.10     50.71 o 
   3   3   3     1003.72     1173.47     32.11 o 
   4   3   3    14315.57    16300.92    347.35 o 
   5   3   3     8880.14     9595.10    185.28 o 
   6   3   3    65274.10    68456.70   1274.72 o 
   7   3   3    24447.65    25427.04    395.55 o 
   8   3   3      316.36      335.22     15.48 o 
   9   3   3     1935.40     2019.90     41.34 o 
  10   3   3     2693.00     2930.23     60.75 o 
  11   3   3    10077.68    10697.62    189.63 o 
  12   3   3     3838.08     3841.04    126.56 o 
 -11   4   3      821.90      908.56     73.95 o 
 -10   4   3      102.89      125.65     23.85 o 
  -9   4   3     3202.18     3180.76    144.99 o 
  -8   4   3     6846.15     6909.37    206.26 o 
  -7   4   3      202.44      202.81     15.12 o 
  -6   4   3     6428.83     6651.55    132.40 o 
  -5   4   3      294.04      278.27     15.35 o 
  -4   4   3    26201.26    21440.32    520.94 o 
  -3   4   3    39363.75    25980.74    665.88 o 
  -2   4   3     1691.51     1425.34     39.42 o 
  -1   4   3     4512.23     4880.58    106.58 o 
   0   4   3     9922.59    11858.25    246.96 o 
   2   4   3    33801.55    37957.61   1404.13 o 
   3   4   3     2098.11     2204.73     97.01 o 
   4   4   3      110.67      108.22     15.65 o 
   5   4   3    15017.30    16195.46    301.77 o 
   6   4   3    41209.66    43504.61    726.61 o 
   7   4   3    14425.11    15221.37    260.36 o 
   8   4   3       39.84       60.07     18.44 o 
   9   4   3      218.87      226.92     16.02 o 
  10   4   3     4291.80     4586.53     87.51 o 
  11   4   3    12179.87    12441.37    241.24 o 
  12   4   3     2659.38     2681.80     63.96 o 
 -11   5   3        4.08      -21.58     32.51 o 
 -10   5   3      431.88      419.23     34.40 o 
  -9   5   3     3436.79     3481.83    114.12 o 
  -8   5   3     4131.05     4127.74    130.27 o 
  -7   5   3       15.21       38.38     23.04 o 
  -6   5   3     1885.40     1859.44     50.97 o 
  -5   5   3     5202.81     4863.07    112.84 o 
  -4   5   3    49639.30    38749.00    984.52 o 
  -3   5   3    43790.49    27981.80    718.70 o 
  -2   5   3      271.54      260.55     25.46 o 
  -1   5   3     6881.55     6989.80    417.86 o 
   0   5   3     5473.73     6237.05    165.83 o 
   1   5   3    56835.51    60236.60   2221.88 o 
   2   5   3    52106.32    54900.96   2027.56 o 
   3   5   3     6597.88     7317.32    163.81 o 
   4   5   3       49.96       62.25     39.45 o 
   5   5   3     2754.86     2697.29     66.77 o 
   6   5   3    17579.44    18654.16    354.43 o 
   7   5   3     5077.87     5360.73     98.35 o 
   8   5   3      194.85      203.33     14.46 o 
   9   5   3      110.54      121.30     13.99 o 
  10   5   3     3090.91     3115.36     64.11 o 
  11   5   3     4818.73     4966.26    105.21 o 
  12   5   3      188.89      210.11     23.23 o 
 -10   6   3      317.52      347.41     41.73 o 
  -9   6   3     1769.17     1928.98    104.88 o 
  -8   6   3     3048.37     3078.45    139.49 o 
  -7   6   3      768.93      946.70     61.14 o 
  -6   6   3      357.71      364.85     35.21 o 
  -5   6   3     4362.34     4087.05    104.15 o 
  -4   6   3    17900.93    14242.44    373.89 o 
  -3   6   3    17236.67    12333.41    328.49 o 
  -2   6   3       10.49       14.58      7.31 o 
  -1   6   3     2267.83     2514.02     60.47 o 
   0   6   3     8168.97     9164.14    194.23 o 
   1   6   3    49775.04    55787.35   1403.61 o 
   2   6   3    21578.66    23208.68    488.63 o 
   3   6   3      559.51      622.23     20.24 o 
   4   6   3     3329.15     3518.53     72.66 o 
   6   6   3     5779.12     5947.41    241.26 o 
   7   6   3     3181.13     3198.60     70.00 o 
   8   6   3       18.02       42.99     25.69 o 
   9   6   3      836.43      821.43     27.34 o 
  10   6   3       37.10       22.82     19.53 o 
  11   6   3       44.79       18.06     13.54 o 
  12   6   3       96.81       88.30     18.02 o 
  -9   7   3     1972.23     2079.37    107.00 o 
  -8   7   3     4210.26     4626.61    198.73 o 
  -7   7   3     1424.06     1490.60     80.42 o 
  -6   7   3      237.24      310.53     33.25 o 
  -5   7   3      248.99      200.43     27.96 o 
  -4   7   3     1533.72     1378.55    125.52 o 
  -3   7   3     1236.83     1080.39     37.03 o 
  -2   7   3        5.50       14.00      9.33 o 
  -1   7   3      264.73      356.61     33.11 o 
   0   7   3      129.14      181.17     14.61 o 
   1   7   3     6996.57     6849.64    627.55 o 
   2   7   3     4856.56     5252.13    119.13 o 
   3   7   3     5307.72     5485.01    107.87 o 
   4   7   3    14254.74    15068.56    282.17 o 
   5   7   3      638.94      633.45     51.54 o 
   6   7   3     1702.11     1767.45     44.09 o 
   7   7   3      319.35      352.92     19.61 o 
   8   7   3      996.13      961.94     37.29 o 
   9   7   3     2843.50     2756.28     64.33 o 
  10   7   3     2556.16     2374.83     52.46 o 
  11   7   3      585.98      584.69     24.74 o 
  12   7   3      350.18      356.28     20.75 o 
  -9   8   3      455.28      449.90     47.16 o 
  -8   8   3     3145.71     3421.87    154.24 o 
  -7   8   3      591.66      663.21     51.85 o 
  -6   8   3     1414.08     1561.33     80.61 o 
  -5   8   3     1645.92     1821.60     88.72 o 
  -4   8   3        6.21      -11.32     17.22 o 
  -3   8   3     2667.02     2460.37    131.08 o 
  -2   8   3     1482.90     1302.09     44.27 o 
  -1   8   3     2135.39     2283.98     57.75 o 
   0   8   3     6082.12     6506.71    142.42 o 
   1   8   3     2370.21     2525.39    106.46 o 
   2   8   3      267.39      250.05     42.58 o 
   3   8   3      774.63      776.22     20.39 o 
   4   8   3     8778.03     9009.65    172.80 o 
   5   8   3    10846.46    11081.56    211.58 o 
   6   8   3      159.83      185.84     31.99 o 
   7   8   3       73.36       91.33     22.51 o 
   8   8   3     6319.46     6039.66    123.03 o 
   9   8   3    10461.62     9918.79    193.89 o 
  10   8   3     3256.07     3148.89     72.61 o 
  11   8   3      100.50      124.19     18.35 o 
  -8   9   3      824.00      956.10     64.24 o 
  -7   9   3        5.11       21.97     24.50 o 
  -6   9   3     5655.63     6452.66    263.23 o 
  -5   9   3     7771.81     8635.24    343.55 o 
  -4   9   3        3.35       12.12     18.12 o 
  -3   9   3     4377.62     4685.27    188.83 o 
  -2   9   3      582.40      595.61     34.36 o 
  -1   9   3    16088.91    16161.81    475.70 o 
   0   9   3    21098.57    21732.18    450.99 o 
   1   9   3     5358.16     5503.36    148.28 o 
   2   9   3      409.10      474.00     29.50 o 
   3   9   3      625.25      724.19     32.78 o 
   4   9   3    17594.66    17555.74    328.58 o 
   5   9   3    11936.73    11784.60    225.06 o 
   6   9   3      663.34      665.35     28.98 o 
   7   9   3      188.20      180.01     16.92 o 
   8   9   3     4809.03     4623.51     98.31 o 
   9   9   3    10630.78    10208.47    199.68 o 
  10   9   3     1222.39     1204.09     43.91 o 
  11   9   3      126.87      123.17     18.37 o 
  -7  10   3      454.28      526.49     46.92 o 
  -6  10   3     3949.09     4501.74    191.04 o 
  -5  10   3     5304.21     5895.06    240.91 o 
  -4  10   3      124.96      143.97     24.24 o 
  -3  10   3     1338.03     1454.60     69.81 o 
  -2  10   3     2295.98     2504.59    105.33 o 
  -1  10   3    24815.76    25248.92    959.02 o 
   0  10   3    16118.15    16899.64    354.25 o 
   1  10   3      109.72      164.32     41.64 o 
   2  10   3     1749.74     1854.03    104.08 o 
   3  10   3     3602.87     3639.35     76.77 o 
   4  10   3    13562.41    13417.13    254.09 o 
   5  10   3     7367.27     7328.27    152.53 o 
   6  10   3     1257.86     1296.88     40.64 o 
   7  10   3       65.44       57.21     14.60 o 
   8  10   3     1194.63     1142.26     37.14 o 
   9  10   3     4308.61     4168.50     91.22 o 
  10  10   3      465.45      470.55     25.85 o 
  -6  11   3     1868.96     2105.40    101.74 o 
  -5  11   3     2672.53     3031.79    133.47 o 
  -4  11   3      528.16      537.29     43.04 o 
  -3  11   3        2.39        2.09     17.76 o 
  -2  11   3     2038.41     2136.39     92.27 o 
  -1  11   3    12177.88    13548.99    518.32 o 
   1  11   3     1170.05     1316.38     42.39 o 
   2  11   3     1965.61     1878.22     90.91 o 
   3  11   3     4980.17     5034.11    102.87 o 
   4  11   3    15533.73    15511.96    292.87 o 
   5  11   3     2498.43     2530.35     59.19 o 
   6  11   3     2289.73     2179.86     53.87 o 
   7  11   3     2034.13     1939.75     51.13 o 
   8  11   3      524.22      475.32     25.26 o 
   9  11   3     1107.82     1091.88     37.28 o 
  -5  12   3     1466.75     1715.44     85.69 o 
  -4  12   3        6.71       14.53     20.46 o 
  -3  12   3      100.34       78.46     20.45 o 
  -2  12   3      385.74      405.35     32.92 o 
  -1  12   3     1499.07     1619.76     70.36 o 
   0  12   3      237.63      239.67     20.02 o 
   2  12   3     1340.96     1227.44     42.93 o 
   3  12   3     1265.76     1284.15     37.00 o 
   4  12   3     3805.91     3859.72     82.99 o 
   5  12   3      157.57      158.35     18.37 o 
   6  12   3     7253.79     6824.22    138.03 o 
   7  12   3     2693.23     2488.90     60.85 o 
   8  12   3      483.90      461.88     28.58 o 
  -3  13   3     1446.09     1537.20     74.18 o 
  -2  13   3       52.56       62.84     18.19 o 
  -1  13   3       97.32      130.33     18.18 o 
   0  13   3       22.34       29.92     12.88 o 
   2  13   3     1427.15     1382.52     86.56 o 
   3  13   3      190.31      166.59     17.78 o 
   4  13   3       29.30       26.85     13.46 o 
   5  13   3     1907.79     1888.02     49.32 o 
   6  13   3     5244.16     5053.38    106.68 o 
   7  13   3     1859.50     1830.02     49.91 o 
  -1  14   3      104.86      108.01     18.85 o 
   1  14   3     1972.36     2030.91    111.14 o 
   2  14   3     2807.44     2714.86    135.82 o 
   3  14   3     1214.36     1178.35     49.28 o 
   4  14   3      886.67      898.32     42.15 o 
   5  14   3      587.23      584.69     27.06 o 
  -5 -12   4     2942.42     2803.64    142.24 o 
  -4 -12   4      116.53       72.69     36.47 o 
  -3 -12   4      504.39      408.84     51.73 o 
  -2 -12   4       21.33       47.40     34.54 o 
  -1 -12   4     4554.83     4632.69    209.86 o 
   0 -12   4     5350.59     5791.29    250.29 o 
   1 -12   4        7.55      -17.84     29.11 o 
   2 -12   4     1617.23     1773.09     96.21 o 
  -7 -11   4       37.72       24.22     19.33 o 
  -6 -11   4     1408.09     1361.83     52.03 o 
  -5 -11   4      749.99      641.28     35.78 o 
  -4 -11   4      117.90      116.66     36.72 o 
  -3 -11   4      576.80      441.75     52.51 o 
  -2 -11   4        6.58       45.92     32.11 o 
  -1 -11   4     1234.03     1160.78     81.26 o 
   0 -11   4      436.94      382.38     46.41 o 
   1 -11   4      963.78      959.93     67.02 o 
   2 -11   4     4191.46     4046.57    177.09 o 
   3 -11   4     1181.26     1363.53     78.29 o 
   4 -11   4      359.05      371.87     41.04 o 
  -8 -10   4      592.93      565.93     31.63 o 
  -7 -10   4     2141.38     2129.53     59.54 o 
  -6 -10   4       11.16       26.34     17.89 o 
  -5 -10   4      568.22      581.01     33.64 o 
  -4 -10   4      189.20      182.85     22.21 o 
  -3 -10   4     1764.93     1704.20     53.68 o 
  -2 -10   4     1064.27     1189.12     82.06 o 
  -1 -10   4      536.10      473.01     50.40 o 
   0 -10   4      780.50      746.07     59.90 o 
   1 -10   4     1659.21     1729.20     90.64 o 
   2 -10   4     3128.35     3060.67    138.43 o 
   3 -10   4     2254.75     2199.08    105.93 o 
   4 -10   4      117.11      144.72     29.72 o 
   5 -10   4        5.49        9.72     24.24 o 
   6 -10   4     1249.68     1169.22     70.63 o 
  -9  -9   4       54.24       59.86     19.03 o 
  -8  -9   4     2932.68     2955.74     82.88 o 
  -7  -9   4     8284.33     8122.53    166.40 o 
  -6  -9   4     1161.01     1061.48     39.84 o 
  -5  -9   4      786.43      786.52     37.27 o 
  -4  -9   4       26.51       25.73     17.60 o 
  -3  -9   4     8472.44     8199.93    187.24 o 
  -2  -9   4    18467.38    18370.84    449.01 o 
  -1  -9   4     3817.52     3889.86    175.53 o 
   0  -9   4        2.49       11.24     23.37 o 
   1  -9   4      362.56      321.33     35.27 o 
   2  -9   4     3620.42     3658.41    158.59 o 
   3  -9   4     5957.83     5822.16    239.27 o 
   4  -9   4     1846.81     1910.86     94.65 o 
   5  -9   4      334.64      330.66     37.18 o 
   6  -9   4      680.95      701.10     53.19 o 
   7  -9   4     2070.21     2025.11    103.07 o 
 -10  -8   4        1.39      -18.39     16.76 o 
  -9  -8   4      320.13      306.84     30.23 o 
  -8  -8   4     4958.76     4731.63    104.23 o 
  -7  -8   4     9667.99     9367.38    196.14 o 
  -6  -8   4     1266.87     1305.50     41.94 o 
  -5  -8   4      705.92      617.47     44.37 o 
  -4  -8   4       82.20      103.42     19.06 o 
  -3  -8   4    21803.08    21155.70    456.70 o 
  -2  -8   4    35427.48    35326.57    750.81 o 
  -1  -8   4      957.46      938.32     33.85 o 
   0  -8   4     2338.12     2451.25    114.78 o 
   1  -8   4      113.78      158.60     27.42 o 
   2  -8   4    11414.45    11619.46    456.79 o 
   3  -8   4    11510.26    11521.98    453.11 o 
   4  -8   4      602.79      653.33     49.16 o 
   5  -8   4       77.69       66.08     24.15 o 
   6  -8   4       45.06       51.04     23.85 o 
   7  -8   4     1204.84     1119.83     68.40 o 
   8  -8   4      669.52      637.11     53.33 o 
 -10  -7   4        2.57       16.70     15.10 o 
  -9  -7   4       10.36        8.94     16.34 o 
  -8  -7   4     5701.21     5533.13    117.93 o 
  -7  -7   4    10936.36    10906.83    214.63 o 
  -6  -7   4     1282.21     1253.61     47.89 o 
  -5  -7   4       10.46       12.78     15.62 o 
  -4  -7   4     1110.88     1088.14     41.38 o 
  -3  -7   4    16362.68    15964.55    361.48 o 
  -2  -7   4    13169.27    13322.26    291.03 o 
  -1  -7   4       50.23      264.25     28.78 o 
   0  -7   4     6808.60     6808.01    184.52 o 
   1  -7   4        7.60       13.16     18.83 o 
   2  -7   4    19679.32    20149.90    777.66 o 
   3  -7   4     7542.41     7233.90    290.33 o 
   4  -7   4     1974.58     1938.92     92.90 o 
   5  -7   4     5061.17     4920.50    205.54 o 
   6  -7   4      360.47      286.39     35.03 o 
   7  -7   4      905.79      876.35     59.94 o 
   8  -7   4      176.21      156.37     31.74 o 
   9  -7   4      400.46      318.84     41.06 o 
 -11  -6   4      927.68      940.14     37.21 o 
 -10  -6   4     1635.73     1662.02     59.47 o 
  -9  -6   4      821.68      798.99     31.17 o 
  -8  -6   4     6169.08     6303.60    118.75 o 
  -7  -6   4    11445.96    11427.37    222.74 o 
  -6  -6   4      966.20      902.06     33.12 o 
  -5  -6   4     3531.17     3637.88     92.98 o 
  -4  -6   4      921.06      929.40     36.08 o 
  -3  -6   4     5334.32     5217.54    147.33 o 
  -2  -6   4     1206.00     1210.27     46.85 o 
  -1  -6   4     3319.20     3572.35    101.58 o 
   3  -6   4      608.72      614.06     44.41 o 
   4  -6   4     9440.60     9062.56    359.50 o 
   5  -6   4    14120.92    13065.43    512.16 o 
   6  -6   4      191.14      182.68     29.97 o 
   7  -6   4     2026.02     1859.61     94.84 o 
   8  -6   4       52.57       13.10     25.36 o 
   9  -6   4     2969.89     3038.89    101.83 o 
 -11  -5   4       48.55       27.28     20.17 o 
 -10  -5   4     2558.83     2434.46     55.45 o 
  -9  -5   4      691.04      638.60     26.19 o 
  -8  -5   4     3327.53     3312.80     68.95 o 
  -7  -5   4     7160.31     6882.96    126.92 o 
  -6  -5   4      492.90      536.23     22.57 o 
  -5  -5   4    18247.48    17451.96    573.49 o 
  -4  -5   4     2904.89     2940.03     76.33 o 
  -3  -5   4     1347.94     1377.12     43.88 o 
  -2  -5   4       45.54       99.41     18.61 o 
  -1  -5   4     6498.01     6807.05    181.29 o 
   1  -5   4     1690.24     1690.23     48.69 o 
   3  -5   4     8792.98     8794.36    347.38 o 
   4  -5   4    20655.68    20168.84    778.40 o 
   5  -5   4    10599.74    10038.39    397.38 o 
   6  -5   4      137.46      117.44     25.07 o 
   7  -5   4      154.89      169.34     21.30 o 
   8  -5   4     2092.32     2024.10     73.51 o 
   9  -5   4     7215.92     6781.72    203.33 o 
  10  -5   4     4239.17     4406.52    202.54 o 
 -11  -4   4      705.52      745.55     58.02 o 
 -10  -4   4     2273.47     2042.60     62.51 o 
  -9  -4   4      427.46      433.49     24.14 o 
  -8  -4   4      147.65      163.48     15.77 o 
  -7  -4   4        3.35        5.52     11.47 o 
  -6  -4   4     8591.77     8519.46    152.20 o 
  -5  -4   4    25570.46    25137.61    510.89 o 
  -4  -4   4    14069.64    13669.17    514.48 o 
  -3  -4   4      635.52      610.75     27.73 o 
  -2  -4   4      102.60      139.06     17.00 o 
  -1  -4   4    12572.82    12312.79    487.23 o 
   0  -4   4    28536.47    31150.41    787.38 o 
   1  -4   4     9231.73     9435.55    201.87 o 
   2  -4   4     6204.67     6121.97    245.30 o 
   3  -4   4     9391.81     9474.37    372.55 o 
   4  -4   4     9263.54     9460.34    270.33 o 
   5  -4   4     5081.41     5161.21    153.86 o 
   6  -4   4      637.23      640.44     31.49 o 
   7  -4   4      353.47      347.00     23.75 o 
   8  -4   4     2342.80     2337.45     70.66 o 
   9  -4   4     5797.11     5712.67    145.72 o 
  10  -4   4     2439.41     2410.67     85.11 o 
  11  -4   4       35.53       44.70     33.34 o 
 -12  -3   4       11.41      -18.41     18.17 o 
 -11  -3   4      204.12      193.65     23.10 o 
 -10  -3   4     2081.84     2177.34     89.00 o 
  -9  -3   4     3584.76     3623.47     73.40 o 
  -8  -3   4     2862.53     2923.81     68.56 o 
  -7  -3   4     3612.07     3743.27     82.29 o 
  -6  -3   4     5766.86     5668.55    119.26 o 
  -5  -3   4    14528.50    14364.65    327.87 o 
  -4  -3   4    14950.57    15304.91    443.34 o 
  -3  -3   4     1341.79     1296.51     40.26 o 
  -2  -3   4     3081.79     3271.07    176.95 o 
  -1  -3   4    25372.74    23230.00    899.51 o 
   0  -3   4    32297.14    34988.96    737.13 o 
   1  -3   4    12416.20    13413.15    284.29 o 
   2  -3   4      876.80      918.80     49.62 o 
   3  -3   4       10.95       50.18     15.58 o 
   4  -3   4     4951.00     4673.55    259.00 o 
   5  -3   4     8158.53     8159.77    194.40 o 
   6  -3   4     2431.33     2242.30     65.15 o 
   7  -3   4      734.36      694.14     33.13 o 
   8  -3   4      132.37      139.23     19.38 o 
   9  -3   4      703.17      680.01     43.51 o 
  10  -3   4      315.51      276.95     41.42 o 
  11  -3   4       71.89      117.36     36.67 o 
 -12  -2   4       40.38       39.72     19.27 o 
 -11  -2   4       11.25       34.75     15.22 o 
 -10  -2   4     4590.88     4786.83    103.84 o 
  -9  -2   4     9213.64     9397.18    189.06 o 
  -8  -2   4     4809.78     4768.82     91.60 o 
  -7  -2   4     1446.58     1532.58     37.22 o 
  -6  -2   4      741.91      842.41     25.06 o 
  -5  -2   4     6172.18     6193.58    128.43 o 
  -4  -2   4     6247.16     6291.10    152.49 o 
  -3  -2   4     5765.13     5934.64    156.36 o 
   0  -2   4    37733.53    40003.01   1009.58 o 
   1  -2   4    10334.59    10274.80    263.93 o 
   2  -2   4     3999.23     3863.03    179.72 o 
   3  -2   4     9077.60     9110.87    753.04 o 
   4  -2   4     3064.80     3194.15     71.47 o 
   5  -2   4    14988.23    16198.75    527.50 o 
   6  -2   4     1070.59      926.51     31.18 o 
   7  -2   4     3898.86     3881.45     87.66 o 
   8  -2   4     4537.11     4339.57    112.22 o 
   9  -2   4      284.84      223.53     30.05 o 
  10  -2   4       89.34       62.31     26.17 o 
  11  -2   4        4.55      -10.46     31.14 o 
 -12  -1   4      252.05      248.90     20.89 o 
 -11  -1   4       25.03       17.65     15.50 o 
 -10  -1   4     6515.65     6797.45    140.74 o 
  -9  -1   4     7955.74     8305.70    168.84 o 
  -8  -1   4      578.78      602.00     26.15 o 
  -7  -1   4     5253.62     5263.58     98.93 o 
  -6  -1   4       39.03      164.90     55.89 o 
  -5  -1   4    12854.47    12956.66    224.88 o 
  -4  -1   4     5822.66     5717.94    117.48 o 
  -3  -1   4     1843.63     2197.39     73.91 o 
  -1  -1   4     1855.33     1645.46     55.78 o 
   0  -1   4     3451.70     2724.47     78.92 o 
   1  -1   4       90.88      101.78     10.72 o 
   2  -1   4    13797.64    12905.01    328.59 o 
   3  -1   4    16415.69    17203.29    271.20 o 
   4  -1   4      383.72      478.87     20.24 o 
   5  -1   4     7580.35     7780.47    124.26 o 
   6  -1   4      847.72      882.23     21.35 o 
   7  -1   4    26105.13    25564.52    504.37 o 
   8  -1   4    16193.49    16070.89    322.15 o 
   9  -1   4       12.07       12.29     17.15 o 
  10  -1   4     1543.04     1501.05     63.08 o 
  11  -1   4      415.04      403.62     32.19 o 
  12  -1   4     3742.74     3738.08    179.80 o 
 -12   0   4      167.92      183.98     21.99 o 
 -11   0   4       78.11       75.16     15.85 o 
 -10   0   4     2520.64     2593.54     62.25 o 
  -9   0   4     2603.08     2784.67     65.55 o 
  -8   0   4      962.18      951.17     32.15 o 
  -7   0   4    13648.85    13525.04    298.88 o 
  -6   0   4      649.93      596.13     27.83 o 
  -5   0   4    11119.94    11277.83    299.26 o 
  -4   0   4     9464.15     9706.20    218.38 o 
  -3   0   4    21353.64    18961.03    414.50 o 
  -1   0   4     1380.32      938.70     37.14 o 
   0   0   4      824.03      840.74     34.25 o 
   1   0   4     6378.47     6393.81    167.17 o 
   2   0   4    29433.22    32250.71    811.65 o 
   4   0   4     4740.86     5494.72    106.78 o 
   5   0   4     1631.11     1780.82     40.37 o 
   6   0   4     6233.67     6314.34    123.73 o 
   7   0   4    33706.50    33854.48    522.87 o 
   8   0   4    16562.44    16763.69    287.26 o 
   9   0   4       92.40      109.46     20.58 o 
  10   0   4     1442.51     1303.98     48.92 o 
  11   0   4     1726.28     1958.13     63.69 o 
  12   0   4     6712.76     6865.55    212.45 o 
 -12   1   4      904.45      958.02     75.63 o 
 -11   1   4      154.89      173.61     17.57 o 
 -10   1   4       49.41       55.32     14.49 o 
  -9   1   4      125.92      123.69     15.42 o 
  -8   1   4     8643.21     8510.88    168.15 o 
  -7   1   4    13933.79    14164.89    247.35 o 
  -6   1   4       79.56      101.12     10.90 o 
  -5   1   4     8286.96     8383.46    167.46 o 
  -4   1   4     1128.21     1091.48     37.24 o 
  -3   1   4    82732.01    65022.30   2387.61 o 
  -2   1   4    77862.22    51594.98   1798.84 o 
   0   1   4    19276.14    19404.60    409.49 o 
   1   1   4      837.49      967.23     22.47 o 
   4   1   4     2083.41     2266.60     48.26 o 
   5   1   4       46.59       50.63      8.69 o 
   6   1   4     5332.13     5669.75    112.12 o 
   7   1   4    19653.08    20689.97    437.48 o 
   8   1   4    11641.76    12006.53    208.79 o 
   9   1   4        9.43        4.87     10.57 o 
  10   1   4       70.63       30.54     18.75 o 
  11   1   4     2172.58     2322.97     95.77 o 
  12   1   4     4585.39     4804.21    129.08 o 
 -11   2   4     1001.39     1154.98     82.67 o 
 -10   2   4       12.50        4.07     15.59 o 
  -9   2   4      546.22      524.66     31.15 o 
  -8   2   4     5546.80     5583.07    103.81 o 
  -7   2   4     6778.61     6951.98    126.30 o 
  -6   2   4     2065.81     2062.11     44.60 o 
  -5   2   4     1283.07     1234.78     31.42 o 
  -4   2   4    11673.63    10620.40    311.84 o 
  -3   2   4    43933.16    33582.25   2392.48 o 
  -2   2   4    53519.77    34614.95    882.51 o 
  -1   2   4      989.75      862.41     36.14 o 
   1   2   4    15504.24    18410.71    331.30 o 
   4   2   4      198.21      181.68     10.50 o 
   5   2   4     3995.63     4592.02     76.48 o 
   6   2   4       50.07       71.43      8.58 o 
   7   2   4     8915.30     9422.72    151.75 o 
   8   2   4     6032.79     6169.06    102.75 o 
   9   2   4      215.78      205.47     14.93 o 
  10   2   4      310.00      288.67     17.39 o 
  11   2   4       10.71        8.66     19.96 o 
  12   2   4      452.68      420.70     30.87 o 
 -11   3   4     1706.48     1944.61    110.49 o 
 -10   3   4       62.88       47.95     35.76 o 
  -9   3   4        9.46       20.53     20.03 o 
  -8   3   4     5190.84     5183.66    107.77 o 
  -7   3   4    11715.39    12062.61    233.71 o 
  -6   3   4     3730.18     3786.03     81.31 o 
  -5   3   4     1105.92     1031.83     32.08 o 
  -4   3   4     4711.79     3898.02     93.67 o 
  -3   3   4    15752.67    11792.23    699.90 o 
  -2   3   4    13633.67    10083.02    270.48 o 
  -1   3   4     1068.53      993.82     37.75 o 
   0   3   4     2269.26     2804.36    100.73 o 
   1   3   4      591.19      791.23     39.67 o 
   2   3   4    32574.38    38455.86    801.63 o 
   3   3   4    30545.72    34662.51    723.34 o 
   4   3   4     4505.63     4968.17    111.62 o 
   5   3   4    20793.66    23094.95    388.14 o 
   6   3   4      151.35      218.67     17.14 o 
   7   3   4     3605.87     3882.23     67.80 o 
   8   3   4     1410.95     1481.96     32.69 o 
   9   3   4      467.19      536.61     25.61 o 
  10   3   4     3290.10     3323.40     67.17 o 
  11   3   4      976.27     1054.29     59.30 o 
  12   3   4       81.09       80.02     27.47 o 
 -11   4   4      350.13      319.29     48.27 o 
 -10   4   4       68.30       65.66     29.28 o 
  -9   4   4      170.05      182.55     26.79 o 
  -8   4   4     3511.21     3467.43     76.08 o 
  -7   4   4    12114.92    12537.00    242.65 o 
  -6   4   4     2169.60     2211.81     52.72 o 
  -5   4   4     3068.16     2758.84     62.13 o 
  -4   4   4     4459.04     3795.99    127.69 o 
  -3   4   4      707.26      588.08     58.29 o 
  -2   4   4     7329.74     6508.08    179.59 o 
  -1   4   4     4122.68     4577.70    226.09 o 
   0   4   4      917.13     1157.29     31.80 o 
   1   4   4     2155.64     2313.32     67.84 o 
   2   4   4     1198.19     1247.99     40.21 o 
   3   4   4       58.70       99.77     10.78 o 
   4   4   4     1058.13     1154.63     33.80 o 
   5   4   4    10323.20    11320.87    245.26 o 
   6   4   4     5173.00     5574.21    111.67 o 
   7   4   4      510.64      581.70     21.46 o 
   8   4   4      249.85      238.41     14.90 o 
   9   4   4     6658.99     6762.18    122.42 o 
  10   4   4     8736.55     8955.07    159.01 o 
  11   4   4     3461.18     3625.89     80.29 o 
  12   4   4      642.96      678.49     29.60 o 
 -10   5   4       70.74       54.04     29.54 o 
  -9   5   4      231.09      198.45     38.98 o 
  -8   5   4      384.01      402.75     31.53 o 
  -7   5   4     3601.69     3750.16    119.26 o 
  -6   5   4      744.32      719.42     30.60 o 
  -5   5   4    11825.56    10940.27    241.26 o 
  -4   5   4    18257.77    13970.45    368.51 o 
  -3   5   4        4.32      234.12     44.87 o 
  -2   5   4     6213.86     5856.19    133.28 o 
  -1   5   4       30.01       54.38      7.64 o 
   0   5   4    20717.04    23498.45    423.30 o 
   1   5   4    40201.60    44591.86   1129.64 o 
   2   5   4    14890.39    16632.14    307.58 o 
   3   5   4       10.82       12.98      9.96 o 
   4   5   4     1026.85     1076.64     65.74 o 
   5   5   4    16485.71    18095.24    386.60 o 
   6   5   4    21934.35    23417.09    441.15 o 
   7   5   4     4059.81     4049.41     76.63 o 
   8   5   4      176.94      170.95     18.46 o 
   9   5   4     3625.89     3736.94     73.39 o 
  10   5   4     8806.11     8871.60    157.92 o 
  11   5   4     2841.92     2937.55     61.65 o 
  12   5   4        0.32        0.02     15.65 o 
 -10   6   4      336.05      341.96     43.13 o 
  -9   6   4     2284.37     2441.13     87.50 o 
  -8   6   4      619.92      682.57     55.68 o 
  -7   6   4       48.83       23.62     21.97 o 
  -6   6   4       19.59       46.77     21.10 o 
  -5   6   4     7170.80     6303.71    184.79 o 
  -4   6   4    20942.69    16123.29    423.94 o 
  -3   6   4     1709.89     1331.53     56.82 o 
  -2   6   4     7951.81     8088.34    182.86 o 
  -1   6   4      684.39      699.31     38.31 o 
   0   6   4    64443.28    72303.73   1818.80 o 
   1   6   4    71796.94    80715.00   2797.04 o 
   2   6   4     3548.66     3628.37     84.77 o 
   3   6   4     4191.10     4688.11     92.97 o 
   4   6   4     1276.66     1424.85     49.72 o 
   6   6   4    25216.81    26128.16    556.12 o 
   7   6   4     6315.27     6411.48    127.95 o 
   8   6   4      231.68      234.07     15.43 o 
   9   6   4      826.88      787.98     26.54 o 
  10   6   4     4823.49     4847.00     92.49 o 
  11   6   4     1909.72     1950.28     45.89 o 
  12   6   4       40.64        9.53     16.05 o 
  -9   7   4     6518.76     7462.75    308.02 o 
  -8   7   4     1416.26     1467.05     82.52 o 
  -7   7   4       88.23       61.17     25.51 o 
  -6   7   4      330.35      318.93     34.90 o 
  -5   7   4    10726.99    10373.88    408.14 o 
  -4   7   4    16430.73    13025.05    533.15 o 
  -3   7   4     2064.87     1678.34     49.70 o 
  -2   7   4      266.20      297.63     17.51 o 
  -1   7   4     2496.80     2518.47     64.26 o 
   0   7   4    45277.90    50685.44   1036.14 o 
   1   7   4    35847.55    39125.30    801.95 o 
   2   7   4     1460.67     1735.82     47.31 o 
   3   7   4     8797.64     9468.96    180.00 o 
   4   7   4     5213.23     5385.49    107.08 o 
   5   7   4    36227.63    38391.23   1430.89 o 
   6   7   4    12821.54    13219.70    288.71 o 
   7   7   4      670.34      656.17     26.13 o 
   8   7   4     2419.89     2370.87     74.26 o 
   9   7   4      789.47      789.04     30.31 o 
  10   7   4     3030.87     3100.59     64.30 o 
  11   7   4      708.70      704.08     30.44 o 
  12   7   4      146.60      153.16     19.68 o 
  -9   8   4     4556.52     5141.69    221.19 o 
  -8   8   4      458.66      493.98     47.48 o 
  -7   8   4     1312.60     1345.09     75.92 o 
  -6   8   4       37.43       41.38     23.24 o 
  -5   8   4     9445.79    10127.05    399.77 o 
  -4   8   4    12042.91    11555.18    449.89 o 
  -3   8   4      584.93      529.30     26.74 o 
  -2   8   4       40.59       76.61     15.52 o 
  -1   8   4     1960.47     1983.61     52.48 o 
   0   8   4     9166.69    10035.68    214.51 o 
   1   8   4     2718.79     2941.00    104.95 o 
   2   8   4      869.04      967.89     37.82 o 
   3   8   4     1217.46     1241.81     49.65 o 
   4   8   4     3590.71     3701.69     77.27 o 
   5   8   4    13883.98    14707.36    276.75 o 
   6   8   4      764.61      896.29     29.75 o 
   7   8   4    10625.36    10372.00    200.36 o 
   8   8   4     5539.21     5541.21    114.13 o 
   9   8   4      468.44      396.82     23.95 o 
  10   8   4     1329.40     1313.78     40.01 o 
  11   8   4        4.40       11.44     14.99 o 
  -8   9   4        0.30        7.48     26.00 o 
  -7   9   4     1391.26     1373.63     76.99 o 
  -6   9   4       66.67       50.83     26.33 o 
  -5   9   4     5235.74     5669.12    232.14 o 
  -4   9   4     7081.28     7505.03    298.24 o 
  -3   9   4        4.43       41.02     15.50 o 
  -2   9   4     2686.50     2583.82     65.45 o 
  -1   9   4      248.27      268.68     12.97 o 
   0   9   4     1018.88     1148.99     47.93 o 
   1   9   4      432.31      450.84     28.09 o 
   2   9   4     1295.44     1375.59     43.05 o 
   3   9   4     2496.10     2612.83     50.07 o 
   4   9   4        3.90       11.90     10.38 o 
   5   9   4      354.59      394.51     19.67 o 
   6   9   4     2838.69     2807.59     63.78 o 
   7   9   4    12620.37    12458.26    238.91 o 
   8   9   4     4064.67     4044.92     87.85 o 
   9   9   4        3.05        5.11     14.83 o 
  10   9   4      452.67      401.78     26.26 o 
  11   9   4     1154.73     1123.14     37.80 o 
  -7  10   4      546.62      466.61     44.57 o 
  -6  10   4      105.91       75.49     27.87 o 
  -5  10   4     1163.45     1197.18     67.63 o 
  -4  10   4      479.01      501.47     41.31 o 
  -3  10   4     3846.15     4113.45    167.78 o 
  -2  10   4    10220.40     9565.60    369.15 o 
  -1  10   4     1798.98     1682.73     71.56 o 
   0  10   4      793.58      961.86     35.02 o 
   1  10   4      204.48      223.57     19.28 o 
   2  10   4     7018.25     7156.44    196.41 o 
   3  10   4     4674.92     4770.99     96.70 o 
   4  10   4     3335.05     3252.43     69.93 o 
   5  10   4     1879.48     1826.01     46.18 o 
   6  10   4     2064.59     2062.50     51.30 o 
   7  10   4     3986.86     3927.57     85.20 o 
   8  10   4     2793.17     2740.46     64.95 o 
   9  10   4      402.48      386.27     23.73 o 
  10  10   4       81.71       96.78     17.30 o 
  -6  11   4      520.14      645.99     51.67 o 
  -5  11   4      347.00      436.02     39.95 o 
  -4  11   4      220.26      232.85     29.28 o 
  -3  11   4     1804.26     1905.77     87.30 o 
  -2  11   4     5074.13     5534.83    218.91 o 
  -1  11   4     2485.44     2218.58     90.46 o 
   0  11   4       49.30       58.54     16.27 o 
   1  11   4      192.10      193.21     19.89 o 
   2  11   4     8236.89     8435.10    185.43 o 
   3  11   4    13226.46    13366.96    290.73 o 
   4  11   4     4068.57     4034.40     84.85 o 
   5  11   4      312.29      291.84     18.64 o 
   6  11   4     1171.74     1263.55     37.77 o 
   7  11   4     2583.91     2487.07     60.35 o 
   8  11   4     3649.32     3432.75     77.41 o 
   9  11   4     2209.50     2237.26     57.50 o 
  -5  12   4      961.26     1174.43     67.29 o 
  -4  12   4      228.22      264.42     31.18 o 
  -3  12   4      541.16      605.06     42.49 o 
  -2  12   4     2381.06     2618.04    110.43 o 
  -1  12   4     2844.56     3095.25    124.77 o 
   1  12   4      313.58      337.49     21.54 o 
   2  12   4     3973.69     4059.36     98.41 o 
   3  12   4     8163.49     8066.32    181.01 o 
   4  12   4     1929.62     1961.24     48.60 o 
   5  12   4      560.96      542.64     24.58 o 
   6  12   4      226.11      221.18     18.82 o 
   7  12   4     2489.91     2442.33     61.68 o 
   8  12   4     4572.31     4575.02     98.56 o 
   9  12   4      585.13      556.72     29.49 o 
  -3  13   4       94.50      105.80     22.48 o 
  -2  13   4     2945.04     3297.47    135.86 o 
  -1  13   4     3523.34     3835.69    153.03 o 
   1  13   4      418.58      402.16     48.19 o 
   2  13   4      351.41      369.82     56.30 o 
   3  13   4     3371.22     3337.87     72.33 o 
   4  13   4      425.00      405.71     22.44 o 
   5  13   4     2578.53     2519.09     59.97 o 
   6  13   4     1097.39     1037.66     34.53 o 
   7  13   4     1166.68     1154.53     37.77 o 
  -1  14   4      585.80      583.10     35.27 o 
   1  14   4     1790.25     1786.60     99.03 o 
   2  14   4        1.65       42.39     35.26 o 
   3  14   4     1066.47     1041.05     75.77 o 
   4  14   4        9.96       21.06     12.61 o 
   5  14   4     2618.87     2680.05     63.20 o 
  -3 -12   5       10.46       23.93     32.97 o 
  -2 -12   5     4746.80     5127.94    228.66 o 
  -1 -12   5     7158.06     7635.23    324.19 o 
   0 -12   5      934.54      974.46     78.98 o 
  -6 -11   5     3991.27     3792.94     89.70 o 
  -5 -11   5     1475.11     1424.71     76.10 o 
  -4 -11   5        2.92      -20.35     31.72 o 
  -3 -11   5      297.88      232.51     44.82 o 
  -2 -11   5     5232.02     5738.77    252.01 o 
  -1 -11   5     7863.48     8333.11    350.67 o 
   0 -11   5      468.61      556.63     56.96 o 
   1 -11   5     1925.92     2085.54    111.13 o 
   2 -11   5       70.79       69.97     31.13 o 
   3 -11   5     3689.39     3584.86    162.67 o 
  -7 -10   5     3092.28     2922.64     74.40 o 
  -6 -10   5     7714.55     7708.52    183.09 o 
  -5 -10   5     1078.29     1059.29     54.69 o 
  -4 -10   5      769.37      727.57     47.06 o 
  -3 -10   5        7.77        7.02     29.83 o 
  -2 -10   5     2972.45     2941.92    146.38 o 
  -1 -10   5     2427.85     2411.84    126.87 o 
   0 -10   5       10.96       28.61     29.20 o 
   1 -10   5     2027.16     2003.36    105.02 o 
   2 -10   5      160.57      205.77     34.89 o 
   3 -10   5     2174.66     2161.96    108.43 o 
   4 -10   5     1303.44     1257.25     75.76 o 
   5 -10   5     1020.13      932.70     65.60 o 
  -9  -9   5     1464.79     1353.57     46.92 o 
  -8  -9   5      430.35      400.83     28.08 o 
  -7  -9   5     2462.78     2291.52     62.72 o 
  -6  -9   5     5257.23     4934.14    124.74 o 
  -5  -9   5       35.01       22.91     18.88 o 
  -4  -9   5     5744.13     5752.97    139.16 o 
  -3  -9   5     2078.11     1938.47     74.06 o 
  -2  -9   5      454.40      498.44     54.10 o 
  -1  -9   5      444.44      404.83     48.96 o 
   0  -9   5     1215.30     1243.99     78.15 o 
   1  -9   5     4150.90     4422.13    191.81 o 
   2  -9   5      314.95      299.28     37.12 o 
   3  -9   5       79.67       51.83     25.47 o 
   4  -9   5      256.69      195.18     32.19 o 
   5  -9   5     3509.12     3284.41    147.80 o 
   6  -9   5     3879.90     3597.03    160.94 o 
  -9  -8   5     2040.88     2015.13     57.61 o 
  -8  -8   5      619.31      587.20     31.33 o 
  -7  -8   5      346.79      351.57     26.42 o 
  -6  -8   5     1144.22     1017.83     44.62 o 
  -5  -8   5     1903.47     1816.90     67.48 o 
  -4  -8   5    13649.97    13300.97    295.05 o 
  -3  -8   5     5029.15     4886.63    118.98 o 
  -2  -8   5        7.10       -6.96     14.78 o 
  -1  -8   5      171.43      202.83     37.63 o 
   0  -8   5     3734.66     3764.30    168.17 o 
   1  -8   5     9793.84     9901.91    396.28 o 
   2  -8   5     3864.42     3831.26    167.15 o 
   3  -8   5     1304.71     1255.81     70.74 o 
   4  -8   5     1487.72     1485.70     79.35 o 
   5  -8   5     3038.01     2984.24    136.25 o 
   6  -8   5     2211.75     2048.15    102.33 o 
   7  -8   5      479.72      452.22     44.52 o 
 -10  -7   5      323.09      321.60     22.39 o 
  -9  -7   5     1488.03     1499.75     42.37 o 
  -8  -7   5     1424.37     1421.35     45.94 o 
  -7  -7   5      956.71      960.77     39.73 o 
  -6  -7   5     1202.41     1238.29     47.34 o 
  -5  -7   5     5228.90     5247.80    128.82 o 
  -4  -7   5     7036.34     6833.52    167.91 o 
  -3  -7   5     7232.82     7111.27    164.80 o 
  -2  -7   5      711.09      734.21     32.82 o 
  -1  -7   5       20.96       77.18     26.92 o 
   0  -7   5     9370.11     9392.33    378.90 o 
   1  -7   5    17594.32    17200.47    670.34 o 
   2  -7   5     8115.10     7985.94    321.86 o 
   3  -7   5     1077.01     1046.26     62.57 o 
   4  -7   5      494.68      394.67     38.40 o 
   5  -7   5     1925.17     1755.56     89.86 o 
   6  -7   5     2255.34     2169.89    107.12 o 
   7  -7   5     1265.03     1267.50     74.72 o 
   8  -7   5      397.36      412.18     43.63 o 
 -10  -6   5       52.03       67.61     16.40 o 
  -9  -6   5     3158.38     3211.22     69.42 o 
  -8  -6   5     8817.04     8780.51    160.49 o 
  -7  -6   5     3872.53     3762.66     77.36 o 
  -6  -6   5     2184.55     2123.16     63.80 o 
  -5  -6   5     3712.54     3555.61     92.42 o 
  -4  -6   5     4799.23     4662.88    114.21 o 
  -3  -6   5     7826.45     7838.61    260.09 o 
  -2  -6   5     2610.27     2692.84     83.96 o 
  -1  -6   5     1734.40     1815.40     59.80 o 
   0  -6   5     2494.68     2553.34     74.38 o 
   2  -6   5     7606.42     7828.36    314.48 o 
   3  -6   5      387.50      347.95     34.30 o 
   4  -6   5     1994.38     1967.39     95.78 o 
   5  -6   5     1426.06     1348.65     74.79 o 
   6  -6   5     4438.14     3874.43    168.07 o 
   7  -6   5      668.74      626.14     52.70 o 
   8  -6   5      274.19      199.94     34.24 o 
   9  -6   5      373.54      343.66     30.09 o 
 -11  -5   5       45.59       25.22     20.64 o 
 -10  -5   5       14.72       49.46     27.43 o 
  -9  -5   5     4844.08     4804.44     94.60 o 
  -8  -5   5    12441.02    12279.33    216.77 o 
  -7  -5   5     1879.30     1902.64     46.50 o 
  -6  -5   5     1060.26      960.49     47.19 o 
  -5  -5   5      199.79      158.20     16.69 o 
  -4  -5   5     4979.47     4957.43    119.86 o 
  -3  -5   5     9874.26     9393.99    347.97 o 
  -2  -5   5     4708.09     4620.12    162.65 o 
  -1  -5   5      341.34      325.04     22.95 o 
   1  -5   5     1983.08     2052.25     58.54 o 
   2  -5   5     1153.17     1214.51     65.48 o 
   3  -5   5     2198.65     2171.19    100.75 o 
   4  -5   5     1680.08     1705.99     85.13 o 
   5  -5   5       85.59      152.23     25.62 o 
   6  -5   5     1928.54     1824.57     65.88 o 
   7  -5   5       76.78       59.08     18.79 o 
   8  -5   5     5327.49     5212.94    160.11 o 
   9  -5   5     4100.15     3896.70    125.91 o 
  10  -5   5      104.29      110.33     33.37 o 
 -11  -4   5       46.02       68.27     34.53 o 
 -10  -4   5        1.79        5.66     18.51 o 
  -9  -4   5     2408.02     2445.75     62.15 o 
  -8  -4   5     6489.66     6366.10    132.30 o 
  -7  -4   5       63.25       62.72     13.49 o 
  -6  -4   5     9498.52     9343.11    166.71 o 
  -5  -4   5     2719.14     2566.65     62.22 o 
  -4  -4   5     9762.41     9412.57    262.12 o 
  -3  -4   5    14193.41    13913.42    408.32 o 
  -2  -4   5     3786.47     3784.35     95.06 o 
  -1  -4   5    25278.22    25343.99    538.61 o 
   0  -4   5     4530.82     4426.06    187.98 o 
   1  -4   5      269.32      292.28     14.06 o 
   2  -4   5      454.57      491.86     41.16 o 
   3  -4   5     4098.88     4415.50    131.98 o 
   4  -4   5    16000.75    15941.29    449.55 o 
   5  -4   5     4804.59     4516.32    136.96 o 
   6  -4   5      363.85      345.95     23.54 o 
   7  -4   5      665.71      689.21     34.23 o 
   8  -4   5    10388.80     9969.47    239.24 o 
   9  -4   5     6333.21     5980.81    152.16 o 
  10  -4   5      121.02      132.63     36.78 o 
 -11  -3   5      344.82      357.12     27.44 o 
 -10  -3   5      101.09       90.14     19.66 o 
  -9  -3   5      126.47      113.65     20.45 o 
  -8  -3   5      374.88      366.66     22.51 o 
  -7  -3   5     3898.14     3698.70     73.90 o 
  -6  -3   5    13548.65    13331.18    306.40 o 
  -5  -3   5     1337.61     1289.84     41.64 o 
  -4  -3   5     7085.22     6908.57    216.05 o 
  -3  -3   5     3186.69     3264.54     80.84 o 
  -2  -3   5    47698.75    47783.32   2539.41 o 
  -1  -3   5    95652.16    91965.30   3501.67 o 
   0  -3   5     9162.13     9174.91    200.53 o 
   1  -3   5     9476.87    10433.58    340.03 o 
   2  -3   5      112.33      207.57     23.20 o 
   3  -3   5    31733.77    33192.30    922.57 o 
   4  -3   5    29999.27    29122.59    655.44 o 
   5  -3   5     3574.14     3436.11     91.20 o 
   6  -3   5       19.75       23.19     17.09 o 
   7  -3   5     2036.36     1911.40     91.84 o 
   8  -3   5     7734.07     7458.88    183.22 o 
   9  -3   5     4983.13     4821.62    125.98 o 
  10  -3   5       30.02       48.96     27.91 o 
  11  -3   5      186.24      147.84     38.66 o 
 -11  -2   5     3065.29     3294.76     77.00 o 
 -10  -2   5     2744.31     2840.94     68.66 o 
  -9  -2   5        2.73       -0.99     14.23 o 
  -8  -2   5      101.33       86.73     15.22 o 
  -7  -2   5     9668.42     9844.85    177.19 o 
  -6  -2   5     8748.69     8867.32    144.90 o 
  -5  -2   5     2407.16     2467.10     58.08 o 
  -4  -2   5        7.47        3.24      9.52 o 
  -3  -2   5     5965.41     5800.52    145.83 o 
  -2  -2   5    61954.09    60157.86   1487.75 o 
  -1  -2   5    47810.56    44267.55   1696.58 o 
   0  -2   5     4517.61     4082.38    142.41 o 
   1  -2   5     8468.13     8036.18    507.65 o 
   2  -2   5      974.68      764.23     64.65 o 
   3  -2   5    72242.73    69471.44   2560.56 o 
   4  -2   5    50270.13    50555.78    985.18 o 
   5  -2   5     1153.62     1069.54     33.42 o 
   6  -2   5     1009.75     1011.54     33.28 o 
   7  -2   5      641.09      583.93     26.49 o 
   8  -2   5     6867.77     6753.91    207.04 o 
   9  -2   5     3714.17     3526.18    121.79 o 
  10  -2   5      112.99       58.20     27.45 o 
  11  -2   5        5.60       -0.30     32.01 o 
 -11  -1   5     5311.71     5655.07    120.85 o 
 -10  -1   5     3992.66     4180.82     93.06 o 
  -9  -1   5       17.39       13.55     14.16 o 
  -8  -1   5       82.98       83.38     15.61 o 
  -7  -1   5     8075.96     8201.98    148.82 o 
  -6  -1   5    16148.47    16226.08    311.76 o 
  -5  -1   5     8347.86     8339.30    136.08 o 
  -4  -1   5      138.37       92.72     10.89 o 
  -3  -1   5     8064.10     7437.36    171.21 o 
  -2  -1   5    28515.32    24805.83    684.41 o 
   0  -1   5     1101.96      846.21     50.66 o 
   1  -1   5     2282.58     2086.73     54.02 o 
   2  -1   5     3010.49     2757.46    111.30 o 
   3  -1   5    38912.81    39574.86    667.25 o 
   4  -1   5    20362.82    22315.04    428.58 o 
   5  -1   5       31.26       51.34      6.96 o 
   6  -1   5     7518.47     8063.72    174.11 o 
   7  -1   5      242.09      244.27     22.52 o 
   8  -1   5     5239.87     5257.35    114.84 o 
   9  -1   5     2316.87     2172.62     67.54 o 
  10  -1   5        3.90       27.20     18.77 o 
  11  -1   5      795.81      728.59     38.47 o 
  12  -1   5      387.54      465.51     53.86 o 
 -11   0   5     2760.14     3112.20     72.65 o 
 -10   0   5     1512.68     1613.39     51.43 o 
  -9   0   5       99.14       80.03     15.94 o 
  -8   0   5        7.55      119.26     23.74 o 
  -7   0   5     5425.31     5384.92    113.88 o 
  -6   0   5    25192.13    23805.03    858.54 o 
  -5   0   5    11503.26    11517.96    259.42 o 
  -4   0   5      124.26      112.04     17.68 o 
  -3   0   5      213.63      114.00     24.09 o 
  -2   0   5     4315.61     4253.27    409.63 o 
  -1   0   5    14619.51    12930.98    532.11 o 
   0   0   5     2832.05     2483.87     78.52 o 
   1   0   5       61.25       93.03      9.89 o 
   2   0   5       86.66      120.78      9.12 o 
   3   0   5     1015.12     1185.41     27.65 o 
   4   0   5     1413.00     1725.18     38.31 o 
   5   0   5     1952.84     2138.59     47.26 o 
   6   0   5    15948.91    16836.18    284.74 o 
   7   0   5     2306.27     2391.08     44.67 o 
   8   0   5     1496.67     1521.30     52.44 o 
   9   0   5      316.59      338.38     25.88 o 
  10   0   5     1796.29     1738.52     58.70 o 
  11   0   5     4540.47     4642.11    122.43 o 
  12   0   5     1437.16     1441.28     54.84 o 
 -11   1   5     1179.88     1221.16     38.54 o 
 -10   1   5      182.65      185.65     17.89 o 
  -9   1   5        0.93      -12.74     13.25 o 
  -8   1   5       34.15       52.75     13.87 o 
  -7   1   5      814.99      881.12     34.22 o 
  -6   1   5    10086.93    10091.86    179.52 o 
  -5   1   5     1676.14     1688.15     52.28 o 
  -4   1   5    16436.63    14863.85    417.38 o 
  -3   1   5    22120.39    20301.08   1089.58 o 
   0   1   5      180.39      309.17     42.87 o 
   1   1   5    27197.93    27836.71    699.99 o 
   2   1   5    19581.80    21583.73    388.17 o 
   3   1   5     6370.61     7004.51    151.48 o 
   4   1   5      940.91     1080.29     30.42 o 
   5   1   5      554.83      679.54     40.65 o 
   6   1   5     4923.87     5358.49     96.30 o 
   7   1   5     8720.61     9262.00    161.22 o 
   8   1   5     2238.31     2305.13     48.50 o 
   9   1   5      382.46      348.66     25.87 o 
  10   1   5     4248.03     4284.05    113.53 o 
  11   1   5     5568.54     5872.22    231.53 o 
  12   1   5     1459.91     1503.25     88.61 o 
 -11   2   5      181.24      136.25     40.32 o 
 -10   2   5      556.56      573.72     30.86 o 
  -9   2   5      172.61      169.46     30.94 o 
  -8   2   5     1786.99     1712.18     41.06 o 
  -7   2   5      223.37      211.68     14.51 o 
  -6   2   5       24.56       42.03     10.20 o 
  -5   2   5      158.16      161.84     19.76 o 
  -4   2   5    10510.97     9246.77    321.93 o 
  -3   2   5    36919.06    28237.13   1298.18 o 
  -2   2   5     4625.27     3517.15    106.53 o 
   0   2   5      954.63     1231.79     55.20 o 
   1   2   5    47433.54    50795.06   1761.69 o 
   3   2   5    15497.62    17734.96    451.12 o 
   4   2   5     1228.55     1312.70     28.81 o 
   5   2   5      862.57      903.01     21.72 o 
   6   2   5    12918.65    13774.44    237.93 o 
   7   2   5    18308.56    19394.40    303.79 o 
   8   2   5     7594.91     7828.08    128.05 o 
   9   2   5     1598.64     1603.43     38.22 o 
  10   2   5      576.83      537.22     45.01 o 
  11   2   5     3234.42     3422.26     95.34 o 
  12   2   5     2927.72     3175.88     95.26 o 
 -11   3   5      730.46      601.06     60.73 o 
  -9   3   5     2509.87     2586.90     61.79 o 
  -8   3   5    10969.93    11251.72    220.75 o 
  -7   3   5     4791.93     4816.84    101.86 o 
  -6   3   5      193.85      190.67     15.80 o 
  -5   3   5        7.85        7.43      9.32 o 
  -4   3   5    17440.90    14016.35    271.32 o 
  -3   3   5    41656.99    29253.43   2155.72 o 
  -2   3   5    14615.22    12371.94    623.83 o 
  -1   3   5      249.83      254.59     21.49 o 
   0   3   5     2805.00     3104.43    150.94 o 
   3   3   5      314.47      342.97     13.91 o 
   4   3   5     5840.02     6257.85    120.97 o 
   5   3   5     1340.82     1524.31     36.35 o 
   6   3   5    41227.27    42952.89    661.49 o 
   7   3   5    32370.48    33236.39    514.93 o 
   8   3   5      122.42      131.03     11.93 o 
   9   3   5     2284.45     2411.89     47.36 o 
  10   3   5       20.80       25.99     12.97 o 
  11   3   5     2952.46     3079.73     87.81 o 
  12   3   5      901.05      865.82     52.23 o 
 -11   4   5      638.99      560.53     60.72 o 
 -10   4   5        4.21        0.54     24.11 o 
  -9   4   5     6384.13     6696.45    203.13 o 
  -8   4   5    18304.72    19367.33    370.05 o 
  -7   4   5     6419.65     6727.76    136.88 o 
  -6   4   5     2733.85     2532.25     78.14 o 
  -5   4   5      677.68      580.66     24.24 o 
  -4   4   5    21185.30    16445.80    562.96 o 
  -3   4   5    38257.17    29353.68   1274.38 o 
  -2   4   5     4648.43     3668.71    111.50 o 
  -1   4   5      714.79      667.23     26.29 o 
   0   4   5     3293.62     3869.53     88.97 o 
   1   4   5    38806.48    45401.82   1146.57 o 
   2   4   5    15113.89    16477.47    440.76 o 
   3   4   5      748.92     1015.39     31.12 o 
   4   4   5     4996.95     5124.70    100.48 o 
   5   4   5     2400.30     2662.24     65.36 o 
   6   4   5    32134.93    33983.38    636.93 o 
   7   4   5     6539.53     7118.08    127.01 o 
   8   4   5     3374.14     3534.18     74.58 o 
   9   4   5     3855.77     3896.17     75.42 o 
  10   4   5      202.80      190.46     19.92 o 
  11   4   5     2337.11     2444.01     58.98 o 
  12   4   5      137.51      112.04     28.65 o 
 -10   5   5      140.46      104.00     24.37 o 
  -9   5   5     4902.08     5199.78    163.07 o 
  -8   5   5    10771.94    11004.07    327.72 o 
  -7   5   5      567.30      577.78     26.13 o 
  -6   5   5     4396.72     3982.16     86.19 o 
  -5   5   5        0.60       50.70     21.41 o 
  -4   5   5    20851.99    15822.54    590.01 o 
  -3   5   5    28801.33    23052.04    598.93 o 
  -2   5   5      998.65     1065.78     83.39 o 
  -1   5   5     8427.41     8558.21    337.91 o 
   0   5   5      255.88      267.22     11.79 o 
   1   5   5     7465.86     8464.34    141.70 o 
   2   5   5     4222.80     4616.37    103.63 o 
   3   5   5      188.83      166.97     16.95 o 
   4   5   5     5599.60     6095.54    136.48 o 
   5   5   5      248.20      262.23     15.19 o 
   6   5   5     2779.13     2929.23     63.70 o 
   7   5   5     1276.53     1314.13     32.91 o 
   8   5   5    10319.77    10693.17    186.92 o 
   9   5   5     6489.54     6735.62    122.52 o 
  10   5   5       21.74       23.07     17.34 o 
  11   5   5     1348.67     1348.62     36.46 o 
  12   5   5      341.90      325.09     22.41 o 
 -10   6   5       23.06       30.88     21.97 o 
  -9   6   5      753.47      710.22     44.75 o 
  -8   6   5      907.31      906.35     61.58 o 
  -7   6   5      264.07      175.78     30.82 o 
  -6   6   5     2019.45     1856.74     63.64 o 
  -5   6   5       12.86       28.21     13.12 o 
  -4   6   5     7174.92     5269.62    156.33 o 
  -3   6   5     6960.22     5549.47    164.07 o 
  -2   6   5     2269.42     2194.30     59.48 o 
  -1   6   5    23804.27    24668.90   1003.32 o 
   0   6   5     4195.64     4562.41     89.46 o 
   1   6   5     3310.48     3826.07     76.51 o 
   2   6   5      495.79      616.11     27.45 o 
   3   6   5     6452.42     6660.20    128.65 o 
   4   6   5    10070.90    10753.79    414.21 o 
   5   6   5     3869.47     3947.32    168.67 o 
   6   6   5     1942.64     2098.62     56.55 o 
   7   6   5     3453.66     3521.01     75.82 o 
   8   6   5     8144.46     8295.51    147.68 o 
   9   6   5     5438.21     5494.80    102.25 o 
  10   6   5      376.90      393.69     20.17 o 
  11   6   5       14.25       25.57     13.67 o 
  12   6   5     1599.83     1624.18     46.29 o 
  -9   7   5        0.84        0.49     27.91 o 
  -8   7   5       35.48       31.21     26.74 o 
  -7   7   5       14.38        0.38     22.52 o 
  -6   7   5      883.96      909.82     57.82 o 
  -5   7   5     1702.79     1619.82     50.47 o 
  -4   7   5      198.49      204.00     18.59 o 
  -3   7   5      502.54      417.67     25.68 o 
  -2   7   5     6560.82     6534.22    148.67 o 
  -1   7   5    17788.72    18017.19    609.95 o 
   0   7   5     6882.91     7237.22    137.53 o 
   1   7   5       83.74      128.31     21.46 o 
   2   7   5      393.59      437.01     18.38 o 
   3   7   5    18677.33    19935.94    369.28 o 
   4   7   5    25251.17    26298.96    702.66 o 
   5   7   5     7125.77     7241.76    288.65 o 
   6   7   5     1089.32     1173.84     34.00 o 
   7   7   5     1589.54     1592.33     42.31 o 
   8   7   5     3854.77     4009.09     86.20 o 
   9   7   5     6175.56     6155.07    125.42 o 
  10   7   5     2097.10     2216.62     57.73 o 
  11   7   5      475.78      529.51     23.60 o 
  12   7   5     1191.45     1184.10     42.84 o 
  -9   8   5      241.86      265.28     40.20 o 
  -8   8   5      247.52      259.71     37.53 o 
  -7   8   5       46.26       72.96     26.45 o 
  -6   8   5     2815.60     3037.99    136.15 o 
  -5   8   5     4190.62     4251.86    178.32 o 
  -4   8   5     5537.14     4403.85    256.09 o 
  -3   8   5     3390.17     2893.25     76.31 o 
  -2   8   5     1864.40     1911.83     71.53 o 
  -1   8   5     7565.01     7975.98    136.07 o 
   0   8   5     7749.64     8569.43    161.79 o 
   1   8   5     2638.91     2658.18     57.77 o 
   2   8   5     2156.71     2013.16     95.92 o 
   3   8   5     8705.03     9143.24    156.01 o 
   4   8   5    24158.18    25703.45    475.08 o 
   5   8   5     6252.32     6502.12    134.50 o 
   6   8   5      125.28      137.62     14.23 o 
   7   8   5       16.87        2.33     12.97 o 
   8   8   5     3137.29     3112.65     70.62 o 
   9   8   5     6261.54     6220.47    126.90 o 
  10   8   5     2106.68     2157.15     54.65 o 
  11   8   5       58.94       85.47     17.38 o 
  -8   9   5      245.48      244.41     37.22 o 
  -7   9   5       59.58      106.16     29.66 o 
  -6   9   5     6216.25     6844.08    279.46 o 
  -5   9   5     8518.05     9248.41    367.22 o 
  -4   9   5     1000.24      988.15     54.44 o 
  -3   9   5      296.41      258.83     24.41 o 
  -2   9   5      106.45      126.76     15.93 o 
  -1   9   5     6795.70     7196.09    123.75 o 
   0   9   5    13166.57    14084.33    260.15 o 
   1   9   5     5612.58     5895.20    115.71 o 
   2   9   5       43.83       57.60     14.23 o 
   3   9   5      665.84      698.24     19.66 o 
   4   9   5    12176.44    12603.58    238.95 o 
   5   9   5     3976.17     4188.14     87.48 o 
   6   9   5      708.93      699.29     35.93 o 
   7   9   5     1663.61     1617.43     43.73 o 
   8   9   5     2396.09     2313.16     57.02 o 
   9   9   5     6432.86     6355.78    129.80 o 
  10   9   5       61.89       82.68     19.58 o 
  11   9   5     2276.68     2192.35     56.65 o 
  -7  10   5      298.32      257.59     36.88 o 
  -6  10   5     5881.81     6858.13    280.33 o 
  -5  10   5     4721.07     5364.56    221.52 o 
  -4  10   5      115.51      145.26     24.65 o 
  -3  10   5     2940.11     2723.45    115.24 o 
  -2  10   5      296.42      302.25     33.19 o 
  -1  10   5    11777.22    11761.02    244.46 o 
   0  10   5     6643.05     6976.05    135.16 o 
   1  10   5      500.81      561.26     27.09 o 
   2  10   5     6086.01     6090.08    137.40 o 
   3  10   5      257.28      281.39     15.33 o 
   4  10   5     2043.21     2130.77     51.41 o 
   5  10   5      660.61      722.82     26.00 o 
   6  10   5     2502.11     2473.66     58.61 o 
   7  10   5     4883.13     4759.93    103.77 o 
   8  10   5       34.08       41.18     14.91 o 
   9  10   5     1249.73     1196.53     38.78 o 
  10  10   5      386.53      346.21     23.11 o 
  -6  11   5      899.25     1109.40     67.32 o 
  -5  11   5      564.74      613.53     50.04 o 
  -4  11   5     1001.16     1061.37     60.95 o 
  -3  11   5     4980.74     5501.58    220.81 o 
  -2  11   5       91.86       90.77     16.66 o 
  -1  11   5     8818.69     8110.58    312.36 o 
   0  11   5      962.02      957.76     31.65 o 
   1  11   5     9225.95     9624.00    182.97 o 
   2  11   5    14230.43    14687.88    272.88 o 
   3  11   5      575.11      585.16     37.12 o 
   4  11   5     2567.30     2637.41     59.70 o 
   5  11   5      182.72      207.04     17.33 o 
   6  11   5     5644.38     5559.86    114.24 o 
   7  11   5     8634.85     8428.57    166.65 o 
   8  11   5     1323.32     1292.04     39.50 o 
   9  11   5       70.93       73.26     17.06 o 
  10  11   5      510.38      543.29     27.90 o 
  -5  12   5       24.48       36.65     24.35 o 
  -4  12   5     1476.89     1694.60     84.09 o 
  -3  12   5     2415.86     2890.18    123.85 o 
  -2  12   5       30.69       58.21     17.66 o 
  -1  12   5      609.35      569.25     31.60 o 
   1  12   5    12275.38    12949.35    242.53 o 
   2  12   5    11640.90    12037.35    226.58 o 
   3  12   5       21.27       25.31     17.12 o 
   4  12   5     2346.25     2362.32     55.80 o 
   5  12   5      837.78      898.21     30.76 o 
   6  12   5    12880.48    12678.58    243.27 o 
   7  12   5     9985.89     9821.77    192.54 o 
   8  12   5      672.92      699.11     38.70 o 
   9  12   5        9.57       26.72     20.03 o 
  -4  13   5     1342.51     1582.76     79.84 o 
  -3  13   5     2189.00     2571.47    112.53 o 
  -2  13   5      924.22     1027.82     53.60 o 
  -1  13   5      334.89      385.37     28.86 o 
   1  13   5     4919.16     5103.11    215.04 o 
   2  13   5     5650.81     5691.85    115.27 o 
   3  13   5      237.25      230.05     23.18 o 
   4  13   5      307.97      296.75     28.11 o 
   5  13   5     1067.01     1114.69     34.93 o 
   6  13   5     7680.65     7741.02    154.44 o 
   7  13   5     3767.40     3822.62     84.89 o 
   2  14   5     1452.51     1368.83     83.87 o 
   3  14   5     1376.28     1270.60     41.82 o 
   4  14   5      294.26      306.86     26.90 o 
   5  14   5       17.07       28.11     15.23 o 
   6  14   5      990.84      991.47     46.01 o 
  -5 -11   6      113.88       86.35     39.29 o 
  -4 -11   6     1146.66     1153.59     85.43 o 
  -3 -11   6     3935.13     4162.90    194.67 o 
  -2 -11   6     2897.71     2934.77    148.69 o 
  -1 -11   6       60.60       76.68     38.93 o 
   0 -11   6       14.16       16.19     35.12 o 
   1 -11   6     1800.21     2149.60    118.60 o 
   2 -11   6     5208.05     5895.74    254.70 o 
  -7 -10   6     3499.58     3444.81    115.93 o 
  -6 -10   6     1439.33     1384.42     53.84 o 
  -5 -10   6      701.44      723.51     39.22 o 
  -4 -10   6     1565.21     1583.60     99.91 o 
  -3 -10   6     2438.64     2578.67    135.92 o 
  -2 -10   6     2271.26     2376.96    127.83 o 
  -1 -10   6     1097.39     1050.56     81.64 o 
   0 -10   6      797.79      772.36     68.86 o 
   1 -10   6     1758.86     1862.16    105.60 o 
   2 -10   6     4236.02     4168.43    187.33 o 
   3 -10   6     2723.68     2802.18    134.15 o 
   4 -10   6        4.55       -6.33     27.16 o 
  -8  -9   6     2381.49     2536.27     68.38 o 
  -7  -9   6     8330.67     8102.44    176.65 o 
  -6  -9   6     3403.28     3201.77     90.27 o 
  -5  -9   6       16.30       15.03     19.85 o 
  -4  -9   6       49.05       58.57     20.14 o 
  -3  -9   6     1681.97     1642.77     62.07 o 
  -2  -9   6     4099.57     4322.43    198.19 o 
  -1  -9   6     1803.31     1889.27    108.49 o 
   0  -9   6      438.21      462.40     52.55 o 
   1  -9   6       88.45      123.94     33.60 o 
   2  -9   6      944.28      939.98     64.67 o 
   3  -9   6      511.94      441.51     45.75 o 
   4  -9   6      123.08      108.84     30.13 o 
   5  -9   6      297.24      302.97     39.46 o 
   6  -9   6       68.21       47.57     28.92 o 
  -9  -8   6        1.20      -16.32     18.16 o 
  -8  -8   6     2204.89     2134.35     60.26 o 
  -7  -8   6     5451.46     5394.36    118.14 o 
  -6  -8   6     1141.49     1103.08     51.28 o 
  -5  -8   6     2292.24     2268.88     69.39 o 
  -4  -8   6     2416.74     2289.01     68.71 o 
  -3  -8   6     4864.57     4729.60    117.22 o 
  -2  -8   6     8013.16     7646.50    175.57 o 
  -1  -8   6       20.78       43.54     33.05 o 
   0  -8   6     4714.11     4984.00    220.10 o 
   1  -8   6     2261.50     2316.39    115.81 o 
   2  -8   6      174.20      179.23     31.89 o 
   3  -8   6       92.45       94.64     28.24 o 
   4  -8   6      351.54      284.95     36.94 o 
   5  -8   6     1925.46     1925.02     98.73 o 
   6  -8   6      741.17      723.67     56.54 o 
   7  -8   6       72.79       65.64     29.16 o 
 -10  -7   6      103.23      101.33     19.15 o 
  -9  -7   6      136.74      131.27     18.87 o 
  -8  -7   6      408.68      382.54     26.71 o 
  -7  -7   6      673.53      592.53     31.17 o 
  -6  -7   6      140.92      135.75     23.11 o 
  -5  -7   6     6928.72     6836.73    162.96 o 
  -4  -7   6     2703.92     2582.79    129.13 o 
  -3  -7   6     3833.34     3889.27     99.65 o 
  -2  -7   6     4894.39     4901.50    118.43 o 
  -1  -7   6     3076.89     3222.44     81.76 o 
   0  -7   6    26588.56    27461.05   1066.15 o 
   1  -7   6     4862.79     4855.27    208.83 o 
   2  -7   6     1304.90     1347.09     76.64 o 
   3  -7   6       94.16       95.68     27.19 o 
   4  -7   6     3966.98     3759.74    166.30 o 
   5  -7   6     9127.62     8522.50    344.97 o 
   6  -7   6     2007.28     1892.53     97.15 o 
   7  -7   6        6.54      -10.08     24.53 o 
   8  -7   6      549.39      541.95     50.73 o 
 -10  -6   6     2637.83     2788.19     77.55 o 
  -9  -6   6     2806.02     2826.88     63.74 o 
  -8  -6   6       14.20        4.04     14.76 o 
  -7  -6   6       36.11       23.95     14.99 o 
  -6  -6   6     2412.81     2331.48    102.12 o 
  -5  -6   6     8734.48     8639.98    199.67 o 
  -4  -6   6     2698.61     2509.35     80.97 o 
  -3  -6   6       50.97       57.08     17.08 o 
  -2  -6   6      924.46      879.67     35.87 o 
  -1  -6   6    17707.21    17547.43    379.00 o 
   0  -6   6    36565.54    37040.39    782.87 o 
   1  -6   6     5830.65     5759.94    241.23 o 
   2  -6   6     4215.71     4389.78    189.00 o 
   3  -6   6      331.31      337.30     37.68 o 
   4  -6   6    18047.03    17659.56    688.64 o 
   5  -6   6    22728.26    21006.55    815.37 o 
   6  -6   6     1426.81     1314.47     76.50 o 
   7  -6   6      306.31      255.37     36.38 o 
   8  -6   6       39.61       38.93     19.64 o 
   9  -6   6     1639.96     1664.89    185.92 o 
 -10  -5   6     6488.81     6455.56    158.10 o 
  -9  -5   6     4919.98     4922.61     97.40 o 
  -8  -5   6       44.71       13.56     14.70 o 
  -7  -5   6       18.58       16.53     14.08 o 
  -6  -5   6     5467.93     5260.19    117.07 o 
  -5  -5   6    16713.21    16578.54    321.13 o 
  -4  -5   6     5131.31     4945.83    106.45 o 
  -3  -5   6       22.15       16.71     14.55 o 
  -2  -5   6     3485.55     3624.47    109.47 o 
  -1  -5   6    24758.98    25143.93    537.12 o 
   0  -5   6    21460.98    21842.42    466.14 o 
   1  -5   6      739.91      804.88     55.13 o 
   2  -5   6     2010.26     1978.95     97.24 o 
   3  -5   6     1022.21      997.21     61.53 o 
   4  -5   6    16457.21    16123.56    629.78 o 
   5  -5   6    15003.59    14323.06    562.64 o 
   6  -5   6      304.76      264.92     25.01 o 
   7  -5   6     2098.33     2024.46     73.62 o 
   8  -5   6       59.91       51.17     21.02 o 
   9  -5   6     2309.81     2464.79     88.57 o 
 -11  -4   6     1763.17     1817.84     61.15 o 
 -10  -4   6     5111.71     5107.39    129.41 o 
  -9  -4   6     2608.15     2680.44     67.56 o 
  -8  -4   6       28.38       21.33     18.30 o 
  -7  -4   6       14.19        8.97     14.73 o 
  -6  -4   6     5996.72     5848.95    110.47 o 
  -5  -4   6    19664.45    18887.58    439.38 o 
  -4  -4   6     6967.38     6774.26    193.09 o 
  -3  -4   6        3.23       13.39     18.09 o 
  -2  -4   6      732.99      734.86     28.34 o 
  -1  -4   6     5940.80     6059.67    140.04 o 
   0  -4   6     9683.28     9610.57    388.28 o 
   1  -4   6     1507.03     1637.59     49.70 o 
   2  -4   6       19.88       55.76     13.53 o 
   3  -4   6      904.81      945.96     65.68 o 
   4  -4   6     4096.06     3974.17    122.65 o 
   5  -4   6     3250.56     3203.19    103.05 o 
   6  -4   6      227.80      198.42     21.94 o 
   7  -4   6     3885.69     3628.42    114.85 o 
   8  -4   6      547.31      565.41     32.60 o 
   9  -4   6      828.99      812.46     41.23 o 
  10  -4   6      584.56      570.88     54.91 o 
 -11  -3   6      820.45      808.41     39.18 o 
 -10  -3   6     1786.97     1809.07     60.37 o 
  -9  -3   6      678.73      641.58     34.93 o 
  -8  -3   6      194.50      185.14     15.88 o 
  -7  -3   6       86.07      112.68     16.99 o 
  -6  -3   6     2322.87     2398.97     53.26 o 
  -5  -3   6    16709.64    16438.59    317.67 o 
  -4  -3   6     3243.62     3046.27    119.30 o 
  -3  -3   6     3516.60     3377.40     76.25 o 
  -2  -3   6     7425.41     7000.27    142.08 o 
  -1  -3   6      211.75      308.83     23.08 o 
   0  -3   6    10382.47    10573.45    424.42 o 
   1  -3   6      509.43      442.88     21.30 o 
   2  -3   6     5237.87     5627.74    110.40 o 
   3  -3   6     6395.81     6239.10    183.72 o 
   4  -3   6     2575.60     2420.65     69.18 o 
   5  -3   6      198.98      184.50     18.83 o 
   6  -3   6      228.59      214.27     19.87 o 
   7  -3   6     2916.12     2644.44     77.59 o 
   8  -3   6     2482.13     2423.43     74.17 o 
   9  -3   6      222.87      220.84     26.77 o 
  10  -3   6        2.52      -15.90     25.55 o 
  11  -3   6      943.56     1046.25     62.50 o 
 -11  -2   6       63.75       72.28     17.66 o 
 -10  -2   6      811.75      876.40     34.04 o 
  -9  -2   6      806.96      781.32     32.27 o 
  -8  -2   6        5.22       40.05     15.15 o 
  -7  -2   6     1051.06      968.80     34.62 o 
  -6  -2   6        7.83       48.29     10.81 o 
  -5  -2   6      994.89      946.58     49.42 o 
  -4  -2   6       17.44       51.23     10.55 o 
  -3  -2   6     5270.36     4830.19    180.98 o 
  -2  -2   6    25696.06    24086.13    557.33 o 
  -1  -2   6     1537.13     1355.56     33.34 o 
   0  -2   6     7618.47     7783.19    441.19 o 
   1  -2   6      809.83      839.58     25.99 o 
   2  -2   6    24750.00    20873.03   1158.43 o 
   3  -2   6    43515.27    40044.28   1411.33 o 
   4  -2   6     7940.34     7623.12    190.78 o 
   5  -2   6      267.93      318.82     31.02 o 
   6  -2   6      276.87      281.27     18.65 o 
   7  -2   6     5084.71     4984.44    110.46 o 
   8  -2   6     7545.00     7435.16    184.86 o 
   9  -2   6     5612.65     5312.99    220.79 o 
  10  -2   6      584.53      542.19     73.06 o 
  11  -2   6      435.87      404.51     58.95 o 
 -11  -1   6      711.50      744.56     32.20 o 
 -10  -1   6      342.56      366.80     23.56 o 
  -9  -1   6     1948.28     2009.60     53.43 o 
  -8  -1   6     1104.06     1012.00     37.36 o 
  -7  -1   6    14482.59    13913.71    311.62 o 
  -6  -1   6     5636.88     5249.15    100.28 o 
  -5  -1   6      408.12      380.91     18.75 o 
  -4  -1   6      404.38      472.43     28.46 o 
  -3  -1   6    13560.46    12679.92    250.45 o 
  -2  -1   6    29145.37    23815.02    457.11 o 
  -1  -1   6     9115.10     7292.06    236.14 o 
   0  -1   6      184.74      158.42     24.10 o 
   1  -1   6     2366.65     2355.21     82.60 o 
   2  -1   6    50035.39    48284.71    855.89 o 
   3  -1   6    58314.62    56632.14    958.06 o 
   4  -1   6     5770.96     5602.82     92.29 o 
   5  -1   6     3417.80     3619.10     68.84 o 
   6  -1   6       32.94       57.04     13.31 o 
   7  -1   6    14267.78    14178.77    286.46 o 
   8  -1   6    20037.94    19374.17    450.44 o 
   9  -1   6     3030.42     2958.84     85.24 o 
  10  -1   6       67.39       67.61     21.24 o 
  11  -1   6       35.65       51.23     28.46 o 
 -11   0   6     1209.55     1268.97     40.83 o 
 -10   0   6      772.35      764.97     32.24 o 
  -9   0   6      992.92     1048.67     48.02 o 
  -8   0   6     6209.50     5856.29    140.63 o 
  -7   0   6    24920.45    23647.71    529.57 o 
  -6   0   6    15260.18    14678.75    547.94 o 
  -5   0   6      383.05      374.38     36.46 o 
  -4   0   6     2478.44     2392.95     67.10 o 
  -3   0   6    19641.91    18216.02   1254.04 o 
  -2   0   6    55827.54    42675.33    921.37 o 
  -1   0   6    27942.34    21739.10    787.78 o 
   0   0   6      910.49      843.18     40.56 o 
   1   0   6      336.08      328.77     16.92 o 
   2   0   6    25363.24    24690.21    507.26 o 
   3   0   6    46062.59    48627.26    884.57 o 
   4   0   6     3622.69     4120.20    127.93 o 
   5   0   6     2612.86     2777.72    136.60 o 
   6   0   6      282.66      356.72     17.49 o 
   7   0   6    17401.53    17341.96    403.42 o 
   8   0   6    10354.11    10354.68    248.37 o 
   9   0   6      175.91      191.86     22.60 o 
  10   0   6     2461.99     2318.99     71.70 o 
  11   0   6       10.24        0.37     20.65 o 
  12   0   6     1277.79     1368.68     53.38 o 
 -11   1   6      910.78     1058.06     36.52 o 
 -10   1   6      102.66       90.56     16.70 o 
  -9   1   6        2.09       54.22     28.66 o 
  -8   1   6     8657.19     8681.78    176.19 o 
  -7   1   6    34215.55    32773.36    626.95 o 
  -6   1   6     6610.58     6373.34    118.13 o 
  -5   1   6    13111.53    11952.56    211.39 o 
  -4   1   6     1229.15     1052.72     33.31 o 
  -3   1   6    39015.02    30457.43    886.34 o 
  -2   1   6    75035.05    53732.71   2168.08 o 
  -1   1   6    12104.66    10704.59    446.49 o 
   0   1   6     5432.66     5104.17    204.60 o 
   1   1   6     1140.24     1257.07     98.09 o 
   2   1   6     9984.63    10918.33    182.69 o 
   3   1   6    13433.33    14919.10    365.29 o 
   4   1   6      477.72      598.99     28.29 o 
   5   1   6     4360.39     4572.33     83.17 o 
   6   1   6       67.38       69.42      9.67 o 
   7   1   6     8504.83     8925.27    144.27 o 
   8   1   6      264.08      276.33     17.13 o 
   9   1   6     4478.71     4690.00    122.19 o 
  10   1   6     5188.96     5269.75    136.42 o 
  11   1   6       12.26       22.87     28.10 o 
  12   1   6      973.16     1122.28     52.92 o 
 -11   2   6      669.56      844.53    123.60 o 
 -10   2   6        7.09       17.09     18.61 o 
  -9   2   6      266.58      281.17     19.65 o 
  -8   2   6     5451.49     5399.67    102.73 o 
  -7   2   6     8378.69     8360.44    151.99 o 
  -6   2   6      157.41      111.69     12.30 o 
  -5   2   6     4149.10     3730.34    101.41 o 
  -4   2   6       93.26       83.02      9.67 o 
  -3   2   6    12203.81    10358.54    610.28 o 
  -2   2   6    26943.14    22556.76    727.28 o 
   0   2   6    38251.11    39276.31   1451.03 o 
   1   2   6     2523.75     2670.46    112.61 o 
   2   2   6     5690.72     6596.30    175.89 o 
   3   2   6     2493.47     2691.87     70.56 o 
   4   2   6     1766.40     1836.99     39.03 o 
   5   2   6     9429.44    10192.13    177.78 o 
   6   2   6     1426.31     1495.09     31.57 o 
   7   2   6      544.60      528.60     18.14 o 
   8   2   6      978.50     1070.57     27.29 o 
   9   2   6     3120.62     3225.75     64.87 o 
  10   2   6     3723.65     3883.90    105.48 o 
  11   2   6      117.15       82.95     22.25 o 
  12   2   6        2.89      -35.91     20.81 o 
 -11   3   6      559.23      523.61     57.93 o 
 -10   3   6      151.85      151.19     25.72 o 
  -9   3   6      731.15      751.09     31.33 o 
  -8   3   6       14.97       44.79     16.95 o 
  -7   3   6      590.47      569.37     26.63 o 
  -6   3   6      319.45      329.74     19.64 o 
  -5   3   6      241.53      204.69     16.09 o 
  -4   3   6     1131.77      888.49     29.76 o 
  -3   3   6      539.02      523.27     40.41 o 
  -2   3   6      201.75      293.99     20.89 o 
  -1   3   6    12097.27    11174.66    245.98 o 
   0   3   6    20464.71    24175.87    895.01 o 
   1   3   6     6642.58     7113.86    499.11 o 
   2   3   6        7.29       58.64      9.24 o 
   3   3   6      380.60      526.51     18.54 o 
   4   3   6    20664.72    22842.62    383.70 o 
   5   3   6    27550.68    29710.35    547.83 o 
   6   3   6    12059.85    12499.16    216.98 o 
   7   3   6     4911.59     4976.79     84.70 o 
   8   3   6     1099.35     1174.06     29.88 o 
   9   3   6     5035.74     5118.36     96.36 o 
  10   3   6     4294.22     4458.64     86.24 o 
  11   3   6      960.07      983.22     44.66 o 
  12   3   6      525.48      509.23     40.79 o 
 -11   4   6      319.65      356.29     52.92 o 
 -10   4   6     1209.65     1320.50     88.20 o 
  -9   4   6     4768.83     5179.78    110.65 o 
  -8   4   6      613.86      665.14     29.24 o 
  -7   4   6      135.07      115.35     16.10 o 
  -6   4   6       58.02       43.93     12.75 o 
  -5   4   6     2703.71     2348.43     57.72 o 
  -4   4   6     8884.92     6964.27    238.94 o 
  -3   4   6    12032.92    10372.08    484.39 o 
  -2   4   6     6431.62     5352.51    130.80 o 
  -1   4   6     6842.78     6230.62    171.92 o 
   0   4   6    11418.71    12643.64    747.26 o 
   1   4   6    17597.79    19854.50    738.94 o 
   2   4   6     4593.38     5012.79     96.90 o 
   3   4   6     1805.88     1980.06    127.97 o 
   4   4   6    19841.15    21185.73    449.92 o 
   5   4   6    28266.66    31013.03    520.15 o 
   6   4   6     9870.63    10489.58    202.51 o 
   7   4   6       20.97       27.32     10.42 o 
   8   4   6      463.14      468.40     19.62 o 
   9   4   6     4759.76     4842.44    101.33 o 
  10   4   6     4215.23     4359.86     93.35 o 
  11   4   6     3392.95     3513.47     78.50 o 
  12   4   6      367.05      381.71     71.25 o 
 -10   5   6     1549.09     1756.46     71.89 o 
  -9   5   6     4357.93     4852.59    155.02 o 
  -8   5   6     1176.97     1300.33     40.63 o 
  -7   5   6     1278.15     1226.62     40.41 o 
  -6   5   6       41.92       53.89     13.39 o 
  -5   5   6    17028.31    14497.87    547.35 o 
  -4   5   6    27787.67    20953.35   1263.10 o 
  -3   5   6     8781.28     7322.52    209.05 o 
  -2   5   6      902.06      867.14     44.24 o 
  -1   5   6     1155.08     1176.28     55.57 o 
   0   5   6     4876.26     5106.78     89.26 o 
   1   5   6    22080.09    24772.34    403.66 o 
   2   5   6    17195.86    18262.49    765.14 o 
   3   5   6     5249.85     6059.72    135.26 o 
   4   5   6     2703.40     2894.69     61.40 o 
   5   5   6    12655.55    13670.28    295.89 o 
   6   5   6     7834.62     8411.97    164.81 o 
   7   5   6      755.69      813.00     25.23 o 
   8   5   6      694.93      705.40     24.23 o 
   9   5   6     3851.98     3830.47     74.79 o 
  10   5   6     7807.98     8205.07    147.08 o 
  11   5   6      786.13      824.62     31.44 o 
  12   5   6      721.17      763.23     40.19 o 
 -10   6   6      845.22      948.29     51.96 o 
  -9   6   6     2269.21     2604.42     94.17 o 
  -8   6   6     1429.09     1578.23     88.83 o 
  -7   6   6        4.66        3.24     23.02 o 
  -6   6   6      142.02       91.88     17.33 o 
  -5   6   6     8766.01     7499.06    173.37 o 
  -4   6   6    23777.44    18096.99   1150.44 o 
  -3   6   6     1984.28     1531.22     66.82 o 
  -2   6   6     5257.50     5327.59    166.13 o 
  -1   6   6      373.93      437.01     19.55 o 
   0   6   6    22745.98    25368.13    414.12 o 
   1   6   6    23401.97    25418.50    468.17 o 
   2   6   6     1270.59     1239.23     39.81 o 
   3   6   6     1542.09     1560.70     51.59 o 
   4   6   6        0.91       -9.75     23.24 o 
   5   6   6     3417.59     3847.52     92.45 o 
   6   6   6     2383.63     2525.92     57.15 o 
   7   6   6      346.61      369.76     19.79 o 
   8   6   6     3312.34     3380.06     67.30 o 
   9   6   6        2.18       15.02     22.12 o 
  10   6   6     1944.98     1982.44     46.29 o 
  11   6   6       18.44       16.73     13.49 o 
  12   6   6     4531.75     4355.04     95.07 o 
  -9   7   6     2582.40     2934.74    140.31 o 
  -8   7   6      997.11     1002.09     68.38 o 
  -7   7   6       19.84       17.82     25.01 o 
  -6   7   6       93.13       91.48     24.35 o 
  -5   7   6     3553.35     2928.66    110.77 o 
  -4   7   6     6050.21     4605.90    190.86 o 
  -3   7   6      538.17      460.45     26.74 o 
  -2   7   6    12661.71    12548.75    275.96 o 
  -1   7   6       40.77       61.00     10.35 o 
   0   7   6    25258.45    28325.57    424.68 o 
   1   7   6    14998.41    16599.60    251.11 o 
   2   7   6    10506.53    11352.64    210.27 o 
   3   7   6    33817.16    36663.29    729.79 o 
   4   7   6     2001.38     2120.11     68.13 o 
   5   7   6     4545.12     4889.35    203.97 o 
   6   7   6     2135.90     2283.91     53.18 o 
   7   7   6     4685.80     4771.79     99.12 o 
   8   7   6    10553.38    10498.64    203.08 o 
   9   7   6     1379.70     1371.36     40.01 o 
  10   7   6      100.85       95.08     15.17 o 
  11   7   6      265.08      271.29     18.50 o 
  12   7   6     4320.23     4468.82     87.50 o 
  -9   8   6     2071.55     2637.66    129.12 o 
  -8   8   6       58.75       83.94     30.05 o 
  -7   8   6      895.14     1008.28     67.60 o 
  -6   8   6      283.28      312.50     34.92 o 
  -5   8   6      500.73      531.47     42.49 o 
  -4   8   6      649.33      528.09     29.09 o 
  -3   8   6     2677.46     2424.49     70.24 o 
  -2   8   6     9117.71     8994.01    201.74 o 
  -1   8   6      202.65      208.08     14.26 o 
   0   8   6     5606.93     5894.78     93.54 o 
   1   8   6       14.70       62.74     23.82 o 
   2   8   6    38901.89    41378.30    674.43 o 
   3   8   6    37595.54    39932.49    731.20 o 
   4   8   6      632.90      644.23     25.76 o 
   5   8   6     6283.50     6650.29    131.23 o 
   6   8   6       63.56      101.90     28.67 o 
   7   8   6    21665.61    21563.35    403.18 o 
   8   8   6    17002.04    16758.41    316.97 o 
   9   8   6     1930.96     1936.71     50.49 o 
  10   8   6       34.14       31.98     15.66 o 
  11   8   6      242.18      201.41     19.90 o 
  -8   9   6      497.12      553.15     51.23 o 
  -7   9   6     4255.54     4621.32    198.83 o 
  -6   9   6     2050.34     2338.19    112.53 o 
  -5   9   6      268.75      252.22     30.45 o 
  -4   9   6       15.10       30.36     16.66 o 
  -3   9   6     4965.53     4531.50    112.10 o 
  -2   9   6     6092.22     5883.40    136.95 o 
  -1   9   6     2259.43     2277.38     78.73 o 
   0   9   6      130.93      168.20     33.40 o 
   1   9   6      849.90      965.84     30.44 o 
   2   9   6    17035.59    18743.82    343.33 o 
   3   9   6    21809.99    22940.47    489.91 o 
   4   9   6      718.63      727.74     25.90 o 
   5   9   6     2916.63     3026.87     66.68 o 
   6   9   6     2440.15     2412.20     56.93 o 
   7   9   6    22192.29    21854.90    408.46 o 
   8   9   6    13443.50    13261.23    253.92 o 
   9   9   6      388.41      369.96     22.74 o 
  10   9   6      547.27      517.88     26.24 o 
  11   9   6      376.46      369.59     24.11 o 
  -7  10   6     4267.43     4940.79    211.00 o 
  -6  10   6     1219.10     1319.28     76.25 o 
  -5  10   6      282.88      320.38     34.67 o 
  -4  10   6       16.88       29.69     19.01 o 
  -3  10   6     4266.98     4141.30    168.95 o 
  -2  10   6    15375.25    14795.89    447.05 o 
  -1  10   6     6145.72     6264.62    143.63 o 
   0  10   6        6.34       27.13     13.02 o 
   1  10   6     1678.71     1792.00     45.11 o 
   2  10   6     7281.89     7708.85    148.92 o 
   3  10   6     5727.80     5991.56    117.50 o 
   4  10   6     1949.60     2123.01     50.47 o 
   5  10   6      238.31      228.30     17.21 o 
   6  10   6     1057.54     1057.78     33.26 o 
   7  10   6     4843.41     4877.79    102.26 o 
   8  10   6     3928.36     4000.02     87.01 o 
   9  10   6        1.90        6.10     14.56 o 
  10  10   6      883.43      874.41     35.96 o 
  -6  11   6      906.86     1137.55     69.39 o 
  -5  11   6       37.84       38.81     24.34 o 
  -4  11   6        3.08       31.06     21.33 o 
  -3  11   6     2684.77     2461.56    106.87 o 
  -2  11   6     9606.29     8500.75    330.40 o 
  -1  11   6     2235.48     2286.08     60.89 o 
   0  11   6      552.71      602.04     30.18 o 
   1  11   6      655.59      736.50     36.89 o 
   2  11   6     1162.29     1324.28     38.56 o 
   3  11   6     7607.23     7976.12    153.46 o 
   4  11   6     2041.26     2092.88     49.94 o 
   5  11   6      235.91      274.97     17.70 o 
   6  11   6     1078.42     1066.98     34.78 o 
   7  11   6       83.89      131.47     27.24 o 
   8  11   6      520.14      503.26     25.45 o 
   9  11   6       59.34       59.36     16.90 o 
  10  11   6      557.48      569.02     28.56 o 
  -5  12   6       31.15       42.84     24.48 o 
  -4  12   6       48.42       61.85     24.50 o 
  -3  12   6      155.18      126.83     24.48 o 
  -2  12   6     2162.13     2005.65     86.68 o 
  -1  12   6      645.46      594.40     33.45 o 
   0  12   6     2012.16     1997.41     57.66 o 
   1  12   6     4295.31     4324.08     90.46 o 
   2  12   6      263.73      275.55     20.72 o 
   3  12   6     5946.85     6075.33    139.62 o 
   4  12   6      392.25      417.52     20.56 o 
   5  12   6     3436.47     3525.62     89.57 o 
   6  12   6     4917.60     4837.61    101.52 o 
   7  12   6      687.55      654.15     33.07 o 
   8  12   6      204.34      213.90     19.93 o 
   9  12   6        5.67       23.87     15.90 o 
  -4  13   6     1196.55     1523.82     77.67 o 
  -3  13   6      660.44      740.54     48.86 o 
  -2  13   6      187.85      226.50     24.72 o 
  -1  13   6      286.13      287.48     24.58 o 
   1  13   6     5053.83     5130.67    149.66 o 
   2  13   6      731.45      749.33     30.87 o 
   3  13   6      835.52      789.22     31.63 o 
   4  13   6      317.17      320.51     19.09 o 
   5  13   6     8965.98     8993.95    202.36 o 
   6  13   6     7223.79     7273.54    145.99 o 
   7  13   6      223.55      229.74     21.20 o 
   3  14   6       26.90       -8.67     16.63 o 
   4  14   6      432.15      453.15     28.42 o 
   5  14   6     5120.65     5215.26    107.25 o 
   6  14   6     5348.12     5561.15    148.89 o 
  -4 -11   7     1366.42     1377.79     95.26 o 
  -3 -11   7      901.23      893.37     77.44 o 
  -2 -11   7      422.20      415.82     55.82 o 
  -1 -11   7     1775.47     2069.17    120.26 o 
   0 -11   7      138.70      139.93     45.49 o 
   1 -11   7     3755.48     3998.43    191.24 o 
  -6 -10   7      347.04      272.65     29.25 o 
  -5 -10   7      324.60      338.78     30.46 o 
  -4 -10   7     2706.61     2608.21    139.57 o 
  -3 -10   7     1060.22     1197.29     85.16 o 
  -2 -10   7       15.56        6.59     34.09 o 
  -1 -10   7       85.06       85.46     38.79 o 
   0 -10   7     2356.04     2349.20    131.99 o 
   1 -10   7     9168.75    10194.27    421.75 o 
   2 -10   7     3181.64     3312.08    160.95 o 
   3 -10   7      173.04      188.46     40.27 o 
   4 -10   7      225.06      183.15     37.82 o 
  -7  -9   7       19.01       16.19     19.91 o 
  -6  -9   7      324.46      328.59     30.25 o 
  -5  -9   7     2016.96     1944.44     64.28 o 
  -4  -9   7     8377.01     8327.81    194.77 o 
  -3  -9   7     3251.36     3283.77    163.23 o 
  -2  -9   7      109.65      121.75     38.00 o 
  -1  -9   7      188.03      203.11     45.88 o 
   0  -9   7     5757.00     6087.05    268.36 o 
   1  -9   7     7846.79     8169.92    342.18 o 
   2  -9   7     1390.97     1465.62     91.02 o 
   3  -9   7      199.71      198.79     36.92 o 
   4  -9   7        3.56       11.16     28.96 o 
   5  -9   7     4286.58     4262.40    190.55 o 
  -8  -8   7     3058.05     3060.05     77.40 o 
  -7  -8   7       93.72      108.69     28.72 o 
  -6  -8   7      298.69      252.88     28.30 o 
  -5  -8   7     3673.65     3560.59     97.12 o 
  -4  -8   7    13657.25    13372.17    299.64 o 
  -3  -8   7     5654.73     5714.67    138.71 o 
  -2  -8   7       37.43       45.03     31.94 o 
  -1  -8   7      340.84      382.05     52.82 o 
   0  -8   7     5933.20     6080.03    266.13 o 
   1  -8   7     3877.38     4277.31    193.83 o 
   2  -8   7      317.25      352.63     43.64 o 
   3  -8   7        5.17        6.75     25.45 o 
   4  -8   7      342.80      325.84     40.97 o 
   5  -8   7     2458.35     2384.49    119.42 o 
   6  -8   7     1837.12     1653.92     91.79 o 
   7  -8   7        3.49       10.77     27.30 o 
  -9  -7   7     1727.86     1824.85     49.44 o 
  -8  -7   7     1207.06     1167.85     38.86 o 
  -7  -7   7       15.13       -5.72     17.57 o 
  -6  -7   7       12.17        1.55     19.36 o 
  -5  -7   7     3402.45     3243.65     90.02 o 
  -4  -7   7     7556.65     7033.53    167.51 o 
  -3  -7   7     2656.54     2696.16     76.04 o 
  -2  -7   7      861.68      837.51     37.95 o 
  -1  -7   7     1103.13     1126.52     85.04 o 
   0  -7   7     1384.85     1496.65     95.53 o 
   1  -7   7     4257.66     4456.13    199.76 o 
   2  -7   7      786.29      760.48     62.06 o 
   3  -7   7      141.57      145.78     31.50 o 
   4  -7   7      391.97      351.50     41.99 o 
   5  -7   7       20.36      -12.48     24.03 o 
   6  -7   7        7.17       26.87     26.93 o 
   7  -7   7       69.49       14.42     26.70 o 
   8  -7   7      403.08      379.45     43.58 o 
 -10  -6   7       24.54       25.49     17.86 o 
  -9  -6   7      533.07      527.18     27.10 o 
  -8  -6   7      791.31      747.74     31.07 o 
  -7  -6   7      224.75      234.96     20.37 o 
  -6  -6   7       80.15       83.47     17.71 o 
  -5  -6   7      123.14      125.06     21.41 o 
  -4  -6   7     1486.82     1364.55     50.11 o 
  -3  -6   7      728.13      673.02     34.74 o 
  -2  -6   7     2399.06     2422.18     68.30 o 
  -1  -6   7     7381.63     7476.69    171.08 o 
   0  -6   7      249.37      347.58     45.93 o 
   1  -6   7     2887.38     3115.88    147.05 o 
   2  -6   7      659.70      687.64     56.42 o 
   3  -6   7     4709.57     4530.69    196.95 o 
   4  -6   7    10750.91    10339.12    414.95 o 
   5  -6   7     2316.09     2341.00    115.57 o 
   6  -6   7        7.61       -0.81     24.85 o 
   7  -6   7       16.99       21.31     26.22 o 
   8  -6   7     1000.44      993.75     74.41 o 
 -10  -5   7      794.31      716.54     40.22 o 
  -9  -5   7      396.15      360.44     25.79 o 
  -8  -5   7     2147.33     2101.51     55.86 o 
  -7  -5   7       70.04       98.33     16.49 o 
  -6  -5   7     4865.27     4560.20    102.20 o 
  -5  -5   7     2267.73     2113.05     56.87 o 
  -4  -5   7      253.64      249.90     20.20 o 
  -3  -5   7      279.57      263.23     19.90 o 
  -2  -5   7     3768.33     3567.85     91.61 o 
  -1  -5   7    14428.29    14824.03    324.31 o 
   0  -5   7     4711.59     4737.34    111.65 o 
   1  -5   7      131.48      164.01     31.43 o 
   2  -5   7      501.34      514.42     46.53 o 
   3  -5   7    17080.66    16550.46    648.72 o 
   4  -5   7    22009.53    21645.07    840.93 o 
   5  -5   7     2291.96     2401.08     83.70 o 
   6  -5   7      649.70      651.59     40.15 o 
   7  -5   7       39.16        4.84     19.82 o 
   8  -5   7     3831.59     3698.60    121.31 o 
   9  -5   7     4991.07     4795.81    172.53 o 
 -10  -4   7     1798.06     1815.47     61.62 o 
  -9  -4   7      388.71      404.37     31.12 o 
  -8  -4   7     1384.78     1409.06     44.42 o 
  -7  -4   7     3043.20     3044.43     65.71 o 
  -6  -4   7    21805.58    21238.02    409.50 o 
  -5  -4   7    15134.94    14544.82    284.09 o 
  -4  -4   7       42.22       48.52     14.67 o 
  -3  -4   7     1904.13     1718.06     47.55 o 
  -2  -4   7     5565.48     5382.34    114.09 o 
  -1  -4   7    23489.25    22821.57    435.29 o 
   0  -4   7    13213.09    12998.63    251.42 o 
   1  -4   7     1762.74     1805.29     66.42 o 
   2  -4   7      418.33      384.01     26.59 o 
   3  -4   7     8250.27     8376.01    244.67 o 
   4  -4   7    20040.55    20095.77    566.40 o 
   5  -4   7     3368.91     3268.49    105.94 o 
   6  -4   7      458.74      437.49     31.06 o 
   7  -4   7       62.45       39.72     19.93 o 
   8  -4   7     6450.21     6438.39    162.68 o 
   9  -4   7     7864.04     7789.73    334.03 o 
  10  -4   7      194.72      144.90     33.23 o 
 -11  -3   7     2647.97     2670.48     78.27 o 
 -10  -3   7     1817.47     1698.00     57.73 o 
  -9  -3   7       38.47       39.30     20.58 o 
  -8  -3   7      286.64      277.98     24.14 o 
  -7  -3   7     7446.01     7465.32    154.87 o 
  -6  -3   7    34671.90    33498.58    565.74 o 
  -5  -3   7    17249.39    16363.69    317.60 o 
  -4  -3   7     3295.24     3053.89     72.43 o 
  -3  -3   7     3786.63     3571.36     81.48 o 
  -2  -3   7    18527.93    17828.47    344.32 o 
  -1  -3   7    60218.21    57287.18   1072.86 o 
   0  -3   7    19475.65    19150.38    366.72 o 
   1  -3   7      274.28      211.96     21.19 o 
   2  -3   7      540.73      527.52     20.60 o 
   3  -3   7     6639.58     6683.07    197.90 o 
   4  -3   7    15120.50    14688.76    417.63 o 
   5  -3   7     1019.73     1109.71     43.41 o 
   6  -3   7     1416.74     1374.08     49.65 o 
   7  -3   7      142.34      147.21     20.61 o 
   8  -3   7     3724.15     3620.31    101.18 o 
   9  -3   7     2152.55     2059.94    107.96 o 
  10  -3   7      646.57      650.68     49.33 o 
 -11  -2   7     3216.85     3304.56     90.66 o 
 -10  -2   7     2019.53     2119.83     56.78 o 
  -9  -2   7       15.52       21.37     15.41 o 
  -8  -2   7      193.03      158.07     18.53 o 
  -7  -2   7     7015.89     6661.40    125.61 o 
  -6  -2   7    16217.46    15902.71    280.59 o 
  -5  -2   7     2764.31     2732.99     94.15 o 
  -4  -2   7     5110.47     4822.10     93.72 o 
  -3  -2   7     1243.63     1067.48     30.97 o 
  -2  -2   7    15614.17    13918.31    245.52 o 
  -1  -2   7    56462.14    51820.05   1145.82 o 
   0  -2   7     2632.48     2499.84     78.19 o 
   1  -2   7    22543.93    23455.76    660.26 o 
   2  -2   7     7239.31     6578.51    282.80 o 
   3  -2   7     6202.34     6245.84    149.95 o 
   4  -2   7     7792.66     7849.35    164.27 o 
   5  -2   7       26.38       25.41     12.07 o 
   6  -2   7     3034.46     2942.62     71.58 o 
   7  -2   7     1284.43     1287.84     48.27 o 
   8  -2   7       42.27       39.35     17.70 o 
   9  -2   7       47.54       26.85     27.44 o 
  10  -2   7     1446.91     1474.60     84.81 o 
  11  -2   7     1936.02     1830.33     81.47 o 
 -11  -1   7     4350.26     4817.12    127.83 o 
 -10  -1   7     2540.17     2636.60     66.33 o 
  -9  -1   7      140.97      139.76     18.48 o 
  -8  -1   7      293.50      275.90     20.81 o 
  -7  -1   7     1236.05     1222.59     50.14 o 
  -6  -1   7     3692.68     3535.30     72.44 o 
  -5  -1   7       22.68       53.53     13.79 o 
  -4  -1   7     1357.51     1294.75     44.58 o 
  -3  -1   7     1346.90     1255.31     33.74 o 
  -2  -1   7     2292.49     1805.63     42.24 o 
  -1  -1   7     7746.86     6576.43    249.94 o 
   0  -1   7     3326.23     3153.71    153.02 o 
   1  -1   7    28437.65    28294.80    653.11 o 
   2  -1   7     9762.29     9954.32    173.37 o 
   3  -1   7     2477.02     2564.86    105.96 o 
   4  -1   7     1676.07     1750.86     38.02 o 
   5  -1   7     5502.40     5253.22    114.66 o 
   6  -1   7    12909.29    13021.56    263.88 o 
   7  -1   7     4117.85     3941.76     90.44 o 
   8  -1   7      772.66      693.23     44.56 o 
   9  -1   7      521.54      500.79     32.05 o 
  10  -1   7     2046.50     2029.67     66.51 o 
  11  -1   7     2342.43     2254.52     91.47 o 
 -11   0   7     1466.94     1576.08     46.75 o 
 -10   0   7      669.74      695.50     31.34 o 
  -9   0   7     1309.96     1306.62     41.64 o 
  -8   0   7     4525.67     4403.20    111.30 o 
  -7   0   7      178.18      166.63     18.09 o 
  -6   0   7      585.64      547.49     26.69 o 
  -5   0   7       91.54      121.61     17.02 o 
  -3   0   7     8641.20     7454.28    284.18 o 
  -2   0   7     4722.08     3792.01    139.18 o 
  -1   0   7     8093.97     7144.55    145.88 o 
   0   0   7     5225.33     4587.73     97.61 o 
   1   0   7     8728.41     7805.35    264.42 o 
   2   0   7    16521.10    16593.96    573.22 o 
   3   0   7     3407.47     3559.73     74.84 o 
   4   0   7      287.73      238.37     15.56 o 
   5   0   7    14073.36    14897.62    522.11 o 
   6   0   7    26831.01    27774.10    518.67 o 
   7   0   7     8371.71     8190.36    199.41 o 
   8   0   7      128.21      129.67     21.73 o 
   9   0   7       81.25       72.09     20.59 o 
  10   0   7     2092.92     2027.12     66.51 o 
  11   0   7     2373.83     2330.65     74.20 o 
 -11   1   7        6.74       12.75     16.48 o 
 -10   1   7       23.70       23.30     15.65 o 
  -9   1   7     2313.41     2299.56     74.70 o 
  -8   1   7    10360.47     9993.31    202.08 o 
  -7   1   7     2654.78     2646.46     64.92 o 
  -6   1   7     2345.68     2202.74     49.91 o 
  -5   1   7      677.11      619.39     23.50 o 
  -4   1   7    16185.54    13839.52    276.64 o 
  -3   1   7    30626.16    25024.08   1406.97 o 
  -2   1   7    21009.28    16502.72    365.83 o 
  -1   1   7     6944.59     6461.69    152.69 o 
   0   1   7      849.19      749.82     26.72 o 
   1   1   7    10752.85    10452.62    297.31 o 
   2   1   7    20818.92    21078.28    583.96 o 
   3   1   7    12416.07    12673.72    278.86 o 
   4   1   7     8808.90    10037.25    223.84 o 
   5   1   7     6950.19     7936.45    135.91 o 
   6   1   7    12735.01    13503.50    250.24 o 
   7   1   7     9528.16     9576.83    168.50 o 
   8   1   7       23.91       54.40     45.96 o 
   9   1   7       14.30       52.70     29.44 o 
  10   1   7     2404.09     2478.14     76.20 o 
  11   1   7     4175.79     4177.90    113.74 o 
  12   1   7     1003.13      979.63     45.78 o 
 -11   2   7      131.50      150.37     22.80 o 
 -10   2   7      137.68      130.93     27.15 o 
  -9   2   7     2319.40     2417.50     60.22 o 
  -8   2   7     4769.87     4736.92    103.35 o 
  -7   2   7     6000.53     5817.29    110.29 o 
  -6   2   7     1093.46     1004.17     33.77 o 
  -5   2   7      128.92      141.07     20.42 o 
  -4   2   7    16761.60    14258.88    417.55 o 
  -3   2   7    52588.04    39955.95   1513.30 o 
  -2   2   7    10648.91     9454.84    199.36 o 
  -1   2   7     3181.36     3037.81     96.06 o 
   0   2   7      151.12      158.65     14.60 o 
   1   2   7    23243.58    23936.41    504.41 o 
   2   2   7    31068.62    34126.77    515.02 o 
   3   2   7     6191.02     6445.94     95.97 o 
   4   2   7      100.83      145.78      9.12 o 
   5   2   7      238.07      248.45     13.14 o 
   6   2   7     2160.39     2342.52     56.37 o 
   7   2   7     2098.93     2185.87     43.00 o 
   8   2   7      146.16      162.71     13.67 o 
   9   2   7      175.11      159.86     22.68 o 
  10   2   7       21.23        2.75     20.44 o 
  11   2   7     2613.61     2658.13     80.37 o 
  12   2   7       89.61      110.06     24.37 o 
 -11   3   7       31.77       21.49     38.50 o 
 -10   3   7      122.62      149.14     27.37 o 
  -9   3   7      618.48      639.49     44.16 o 
  -8   3   7     5280.18     5464.92    116.83 o 
  -7   3   7     3217.25     3289.43     77.28 o 
  -6   3   7       12.05       -2.51     12.04 o 
  -5   3   7      228.70      217.35     17.05 o 
  -4   3   7    10305.22     8162.64    326.16 o 
  -3   3   7    22454.38    19101.46    474.07 o 
  -2   3   7     3120.55     2921.48     78.76 o 
  -1   3   7    11562.45    10870.17    208.59 o 
   0   3   7     7076.68     7372.30    214.12 o 
   1   3   7    41018.40    45250.12    828.80 o 
   2   3   7    41935.59    47434.85    768.29 o 
   3   3   7       16.05       26.70      8.61 o 
   4   3   7    21258.15    23919.68    442.95 o 
   5   3   7     3776.72     3996.04     74.79 o 
   6   3   7     5239.63     5562.91    101.54 o 
   7   3   7     1755.92     1862.90     38.42 o 
   8   3   7      959.30      990.03     26.47 o 
   9   3   7     6591.16     6739.17    123.19 o 
  10   3   7     1354.20     1455.74     54.36 o 
  11   3   7      156.73      146.33     29.90 o 
  12   3   7      103.70       91.25     29.42 o 
 -10   4   7      550.63      497.35     57.92 o 
  -9   4   7     1056.91     1050.79     37.26 o 
  -8   4   7     7217.56     7731.05    158.34 o 
  -7   4   7     1676.04     1704.65     48.28 o 
  -6   4   7     1185.09     1046.01     36.53 o 
  -5   4   7     1711.24     1426.97     58.91 o 
  -4   4   7     1671.67     1364.53     82.83 o 
  -3   4   7     4796.27     4312.15    108.01 o 
  -2   4   7      420.57      392.76     25.80 o 
  -1   4   7    13317.79    12688.65    279.48 o 
   0   4   7      994.07      918.33     39.19 o 
   1   4   7    13346.08    15520.97    400.73 o 
   2   4   7      804.66      939.90     25.87 o 
   3   4   7    22951.19    25723.69    419.66 o 
   4   4   7    57925.20    62435.91   1313.22 o 
   5   4   7     2982.50     3186.51     61.40 o 
   6   4   7     8718.60     9000.26    175.48 o 
   7   4   7      530.61      619.24     33.22 o 
   8   4   7    13310.74    13710.20    236.56 o 
   9   4   7    19305.81    19669.06    335.60 o 
  10   4   7     2399.01     2548.97     60.68 o 
  11   4   7        4.80       18.08     25.63 o 
  12   4   7      149.17      123.39     30.15 o 
 -10   5   7      799.00      890.12     51.00 o 
  -9   5   7     1124.89     1288.33     61.05 o 
  -8   5   7     3855.00     4115.71     91.99 o 
  -7   5   7       17.30       41.60     15.18 o 
  -6   5   7     9315.19     8581.69    173.95 o 
  -5   5   7     6846.88     5821.08    198.87 o 
  -4   5   7      842.04      776.04     61.09 o 
  -3   5   7      433.15      355.96     24.69 o 
  -2   5   7     8034.42     7707.10    216.53 o 
  -1   5   7    17421.94    18664.15   1656.94 o 
   0   5   7     7956.40     8162.25    156.73 o 
   1   5   7      465.57      527.63     17.40 o 
   2   5   7      182.14      158.17     17.43 o 
   3   5   7    28346.23    32492.89    679.05 o 
   4   5   7    46433.80    51167.81    935.21 o 
   5   5   7     1884.67     2019.52     46.96 o 
   6   5   7     3480.77     3758.53     85.24 o 
   7   5   7      480.37      487.54     19.58 o 
   8   5   7    20574.89    21331.40    362.97 o 
   9   5   7    18356.39    18712.90    320.06 o 
  10   5   7     1109.99     1191.59     33.72 o 
  11   5   7      448.72      418.66     29.11 o 
  12   5   7       64.63       39.59     27.92 o 
 -10   6   7      316.63      325.06     33.78 o 
  -9   6   7      177.86      207.46     66.50 o 
  -8   6   7       55.20       61.19     22.95 o 
  -7   6   7     2850.32     2808.52     77.56 o 
  -6   6   7    12780.54    11593.51    258.97 o 
  -5   6   7     5035.81     4241.33    135.39 o 
  -4   6   7     1181.47      959.34     39.61 o 
  -3   6   7      864.38      831.84     51.46 o 
  -2   6   7    10491.95    10082.58    275.54 o 
  -1   6   7    38159.95    39305.93   1054.98 o 
   0   6   7    14542.84    15807.98    261.86 o 
   1   6   7      131.08      124.17      9.70 o 
   2   6   7     3661.28     4127.38     74.21 o 
   3   6   7    16628.70    17724.95    667.58 o 
   4   6   7    15766.24    17491.46    372.95 o 
   5   6   7     5653.07     6048.46    119.54 o 
   6   6   7      219.32      217.97     15.63 o 
   7   6   7     2868.25     2776.69     62.88 o 
   8   6   7    13228.27    13451.38    233.00 o 
   9   6   7     8620.40     8811.41    157.08 o 
  10   6   7       77.99       74.01     14.36 o 
  11   6   7      904.05      955.56     35.58 o 
  12   6   7       17.00        9.09     16.43 o 
  -9   7   7      495.30      449.93     49.88 o 
  -8   7   7      773.59      854.16     64.90 o 
  -7   7   7     2356.59     2519.37    121.15 o 
  -6   7   7     5924.35     5690.58    137.37 o 
  -5   7   7     2378.56     2063.39    117.79 o 
  -4   7   7       43.79       99.77     16.76 o 
  -3   7   7      134.56      116.48     18.08 o 
  -2   7   7    11585.89    11266.09    251.54 o 
  -1   7   7    31924.50    32707.62    980.32 o 
   0   7   7     8047.73     8291.08    141.31 o 
   1   7   7     1057.80     1226.86     30.20 o 
   2   7   7       46.25       64.43     14.04 o 
   3   7   7     4635.31     4800.28    136.43 o 
   4   7   7    13095.37    13939.84    531.74 o 
   5   7   7     5438.10     5975.06    137.18 o 
   6   7   7      223.85      230.37     16.60 o 
   7   7   7       40.64       76.57     13.72 o 
   8   7   7      311.63      321.56     20.45 o 
   9   7   7     1332.29     1361.92     40.46 o 
  10   7   7        0.62       16.73     13.34 o 
  11   7   7      304.81      275.70     18.97 o 
  -9   8   7      517.63      758.01     63.08 o 
  -8   8   7       30.50       54.55     29.67 o 
  -7   8   7      442.11      514.52     47.69 o 
  -6   8   7     1439.61     1463.71     78.84 o 
  -5   8   7     2300.73     1932.22     64.13 o 
  -4   8   7     1154.19     1014.02     48.86 o 
  -3   8   7      101.72      100.18     16.93 o 
  -2   8   7     3541.26     3336.03     86.30 o 
  -1   8   7     9868.26     9628.17    494.77 o 
   0   8   7     1740.06     1819.67     39.64 o 
   1   8   7      532.25      641.65     23.58 o 
   2   8   7     4118.69     4571.66     75.33 o 
   3   8   7      351.35      434.86     19.01 o 
   4   8   7     9743.22    10432.21    210.31 o 
   5   8   7     1296.76     1403.63     38.09 o 
   6   8   7     1950.02     1979.26     48.87 o 
   7   8   7     5852.94     6069.33    122.95 o 
   8   8   7     1384.77     1411.81     40.92 o 
   9   8   7       55.30       67.45     15.86 o 
  10   8   7      106.75       85.56     16.33 o 
  11   8   7      548.73      578.31     27.79 o 
  -8   9   7     1176.76     1281.04     79.41 o 
  -7   9   7      209.07      223.26     35.79 o 
  -6   9   7     1527.51     1614.69     84.77 o 
  -5   9   7     3653.32     3548.00    152.67 o 
  -4   9   7      238.74      203.37     20.84 o 
  -3   9   7     1863.35     1759.46     56.01 o 
  -2   9   7     1725.60     1667.46     52.14 o 
  -1   9   7       43.25       72.18     14.89 o 
   0   9   7     1606.58     1693.74     37.11 o 
   1   9   7     1056.40     1233.94     39.93 o 
   2   9   7    11131.57    11909.07    183.63 o 
   3   9   7      173.05      172.02     12.75 o 
   4   9   7     2087.14     2205.10     74.23 o 
   5   9   7       32.12       36.16     12.12 o 
   6   9   7    10510.33    10574.72    203.76 o 
   7   9   7    17456.34    17523.57    330.42 o 
   8   9   7     1296.72     1246.10     38.84 o 
   9   9   7      565.52      629.66     28.50 o 
  10   9   7       19.60       69.25     16.88 o 
  11   9   7     2932.79     2987.68     78.26 o 
  -7  10   7      464.82      577.67     51.56 o 
  -6  10   7     1890.92     2036.21    100.86 o 
  -5  10   7     2953.06     3012.36    133.90 o 
  -4  10   7     1676.71     1580.32     78.19 o 
  -3  10   7    12751.83    11875.76    267.22 o 
  -2  10   7     3326.65     3269.27     84.65 o 
  -1  10   7      743.85      740.84     31.69 o 
   0  10   7      713.27      686.85     24.81 o 
   1  10   7     5198.73     5548.92    113.65 o 
   2  10   7    11651.21    12242.31    206.01 o 
   3  10   7     4167.90     4285.91     87.37 o 
   4  10   7      135.63      130.81     14.41 o 
   5  10   7       94.07       97.62     13.57 o 
   6  10   7    11336.95    11437.54    220.17 o 
   7  10   7    12879.66    12922.12    247.53 o 
   8  10   7      476.42      494.44     25.02 o 
   9  10   7      201.83      198.37     19.44 o 
  10  10   7      728.91      640.79     31.49 o 
  -6  11   7      479.68      537.49     47.67 o 
  -5  11   7      304.44      282.60     34.23 o 
  -4  11   7     4664.77     4729.41    194.99 o 
  -3  11   7    14314.36    13615.75    527.15 o 
  -2  11   7     2781.85     2734.82    183.57 o 
  -1  11   7     1011.87     1012.99     36.56 o 
   0  11   7      308.67      296.06     17.75 o 
   1  11   7     6950.24     7290.03    142.21 o 
   2  11   7    18367.10    19311.39    355.09 o 
   3  11   7     7721.72     8040.75    139.37 o 
   4  11   7      181.83      173.54     14.36 o 
   5  11   7      224.14      237.40     17.03 o 
   6  11   7     4622.38     4691.84     98.52 o 
   7  11   7     5169.07     5282.33    109.94 o 
   8  11   7      587.88      644.35     35.71 o 
   9  11   7       99.77       84.94     16.93 o 
  10  11   7      391.53      358.97     24.02 o 
  -5  12   7        2.25       -9.16     24.03 o 
  -4  12   7     2957.85     3319.36    143.55 o 
  -3  12   7     7672.28     7683.53    303.26 o 
  -2  12   7      801.05      700.78     41.65 o 
  -1  12   7     2141.43     2055.84     89.20 o 
   0  12   7       88.64       88.97     20.59 o 
   1  12   7     9945.43    10268.91    224.17 o 
   2  12   7    11232.13    11922.77    237.29 o 
   3  12   7      305.10      301.34     20.85 o 
   4  12   7      975.59      922.13     29.94 o 
   5  12   7       81.46       80.35     15.73 o 
   6  12   7     2818.91     2834.17     75.80 o 
   7  12   7     3896.85     3889.82     85.38 o 
   8  12   7      145.67      176.58     18.71 o 
   9  12   7      324.92      344.61     27.26 o 
  -3  13   7     1235.62     1403.82     70.67 o 
  -2  13   7      421.63      405.63     32.80 o 
  -1  13   7       34.40       29.59     13.75 o 
   1  13   7     3415.33     3616.19     93.98 o 
   2  13   7     3476.94     3648.75     80.01 o 
   3  13   7      651.97      683.48     22.81 o 
   4  13   7     3762.86     3870.61     74.36 o 
   5  13   7       35.87       52.48     15.11 o 
   6  13   7     2130.88     2268.97     77.91 o 
   7  13   7      249.40      261.40     20.74 o 
  -1  14   7       45.44       65.76     15.88 o 
   2  14   7       56.22       31.41     19.43 o 
   3  14   7      365.48      382.62     24.58 o 
   4  14   7     1614.80     1643.99     39.25 o 
   5  14   7      722.91      662.59     26.89 o 
   6  14   7       59.62       48.61     15.63 o 
  -5 -10   8      173.94      208.65     47.10 o 
  -4 -10   8      498.69      529.86     61.03 o 
  -3 -10   8     1037.86     1021.24     83.51 o 
  -2 -10   8      511.40      540.21     62.94 o 
  -1 -10   8      236.39      292.07     50.84 o 
   0 -10   8      868.17      803.12     76.85 o 
   1 -10   8        1.33       25.42     40.64 o 
   2 -10   8     1187.09     1270.79     91.45 o 
   3 -10   8      307.97      306.92     49.73 o 
  -6  -9   8       16.25        1.33     20.64 o 
  -5  -9   8      125.65      105.80     24.50 o 
  -4  -9   8      549.44      610.60     64.56 o 
  -3  -9   8      176.87      177.51     43.60 o 
  -2  -9   8       70.48       68.08     36.73 o 
  -1  -9   8      553.16      547.94     62.84 o 
   0  -9   8     2313.43     2628.62    142.11 o 
   1  -9   8     1238.22     1279.96     92.95 o 
   2  -9   8      162.40      143.60     39.61 o 
   3  -9   8       19.99        9.44     31.10 o 
   4  -9   8     3037.77     3029.95    148.43 o 
   5  -9   8     5139.13     4889.02    215.80 o 
  -8  -8   8      105.71      116.76     22.43 o 
  -7  -8   8     1486.75     1506.45     50.94 o 
  -6  -8   8       82.53      141.99     42.62 o 
  -5  -8   8     7833.85     7399.98    178.46 o 
  -4  -8   8     6637.04     6490.43    169.52 o 
  -3  -8   8       82.75       93.53     21.54 o 
  -2  -8   8       28.40       19.94     34.51 o 
  -1  -8   8     1512.60     1498.74     99.06 o 
   0  -8   8     6825.51     7020.12    306.36 o 
   1  -8   8     5851.75     5944.59    261.64 o 
   2  -8   8      636.41      648.21     61.16 o 
   3  -8   8       60.19       67.23     33.15 o 
   4  -8   8     2506.67     2479.71    125.29 o 
   5  -8   8     5806.26     5703.08    244.96 o 
   6  -8   8     1719.65     1680.74     95.31 o 
  -8  -7   8        0.95      -10.06     17.95 o 
  -7  -7   8       57.04       54.90     19.92 o 
  -6  -7   8     2637.28     2394.60     75.05 o 
  -5  -7   8    16794.29    15528.26    346.76 o 
  -4  -7   8    10131.29     9547.13    221.07 o 
  -3  -7   8      199.99      241.49     25.08 o 
  -2  -7   8     1982.14     1827.99     57.73 o 
  -1  -7   8     4649.39     4896.40    224.97 o 
   0  -7   8    20487.73    20854.44    825.94 o 
   1  -7   8     8362.11     8582.50    358.91 o 
   2  -7   8       20.68       -9.19     27.59 o 
   3  -7   8       25.56       49.14     29.49 o 
   4  -7   8     2043.55     1926.38    103.28 o 
   5  -7   8     4869.10     4888.99    213.65 o 
   6  -7   8     1327.16     1301.91     80.84 o 
   7  -7   8       78.40       88.57     31.39 o 
  -9  -6   8     1997.17     1956.96     57.82 o 
  -8  -6   8      138.92      121.84     18.53 o 
  -7  -6   8       11.84        7.04     15.45 o 
  -6  -6   8     4304.79     4257.45     98.66 o 
  -5  -6   8    14034.31    13253.76    298.74 o 
  -4  -6   8     4700.85     4394.74    113.47 o 
  -3  -6   8     1176.72     1144.94     51.14 o 
  -2  -6   8     1650.01     1653.02     54.13 o 
  -1  -6   8     5091.89     5102.62    123.40 o 
   0  -6   8    24482.60    25077.22    984.21 o 
   1  -6   8     7580.17     7759.93    326.45 o 
   2  -6   8     2938.81     3133.58    149.92 o 
   3  -6   8     3290.99     3098.03    147.01 o 
   4  -6   8     1608.58     1584.51     90.95 o 
   5  -6   8     4739.63     4301.81    190.64 o 
   6  -6   8      483.04      423.07     46.05 o 
   7  -6   8      489.91      437.48     33.98 o 
   8  -6   8      318.02      297.26     30.48 o 
 -10  -5   8     4783.91     4739.69    124.74 o 
  -9  -5   8     3998.41     4089.91    110.32 o 
  -8  -5   8       25.45       30.35     15.97 o 
  -7  -5   8      291.37      278.47     21.05 o 
  -6  -5   8     2271.30     2139.37     59.27 o 
  -5  -5   8     7089.04     6860.11    145.32 o 
  -4  -5   8     2040.73     1860.73     53.12 o 
  -3  -5   8      549.01      487.38     26.34 o 
  -2  -5   8      945.22      819.68     32.77 o 
  -1  -5   8     3348.78     3498.79     90.59 o 
   0  -5   8    11680.48    11557.25    255.41 o 
   1  -5   8        2.78      -23.19     25.16 o 
   2  -5   8    13322.89    13251.57    528.80 o 
   3  -5   8     5531.24     5683.72    242.41 o 
   4  -5   8     1269.90     1316.49     58.86 o 
   5  -5   8     2221.64     2305.17     82.70 o 
   6  -5   8      458.52      400.32     32.03 o 
   7  -5   8     5304.76     5108.78    178.71 o 
   8  -5   8     2233.84     1970.10    101.24 o 
   9  -5   8       79.22       66.49     24.17 o 
 -10  -4   8     3215.76     3328.16     94.40 o 
  -9  -4   8     1762.36     1702.04     60.52 o 
  -8  -4   8      913.20      899.44     38.63 o 
  -7  -4   8     3838.75     3525.20     83.95 o 
  -6  -4   8       26.14       57.91     18.62 o 
  -5  -4   8     2928.75     2965.03     85.45 o 
  -4  -4   8       51.61       87.08     16.35 o 
  -3  -4   8     4589.84     4257.05    116.21 o 
  -2  -4   8     2947.19     2779.29     67.79 o 
  -1  -4   8        7.77       16.92     13.01 o 
   0  -4   8      878.09      761.14     29.43 o 
   1  -4   8     3225.84     3229.76    107.94 o 
   2  -4   8     6382.94     6362.17    191.55 o 
   3  -4   8     5545.46     5578.95    170.11 o 
   4  -4   8       96.80       86.42     20.19 o 
   5  -4   8      191.84      236.56     24.95 o 
   6  -4   8     2534.27     2526.17     88.47 o 
   7  -4   8    10115.62     9639.63    283.17 o 
   8  -4   8     2891.38     2795.48     97.92 o 
   9  -4   8      118.23       88.75     37.18 o 
 -10  -3   8      324.21      302.57     44.43 o 
  -9  -3   8       22.13       20.80     19.98 o 
  -8  -3   8     1618.11     1511.66     55.07 o 
  -7  -3   8     7900.09     7648.81    159.50 o 
  -6  -3   8     1857.63     1730.06     50.69 o 
  -5  -3   8     1209.46     1159.26     40.35 o 
  -4  -3   8      181.61      180.69     18.72 o 
  -3  -3   8     8031.76     7188.76    192.74 o 
  -2  -3   8    18897.66    17706.26    343.22 o 
  -1  -3   8     9863.78     9205.96    200.65 o 
   0  -3   8     2664.59     2443.57     99.40 o 
   1  -3   8     1998.45     2017.04     75.46 o 
   2  -3   8     6504.36     6752.50    202.63 o 
   3  -3   8     5915.87     5927.15    179.46 o 
   4  -3   8     6070.67     5976.89    180.83 o 
   5  -3   8     5015.04     4868.26    125.55 o 
   6  -3   8     4498.12     4453.97    118.00 o 
   7  -3   8     5931.21     5689.12    146.12 o 
   8  -3   8     2752.08     2610.91     79.01 o 
   9  -3   8       76.28       88.34     41.26 o 
  10  -3   8        2.80       28.36     28.69 o 
 -11  -2   8     1174.87     1216.80     49.35 o 
 -10  -2   8      280.11      285.62     31.21 o 
  -9  -2   8      184.12      170.47     19.80 o 
  -8  -2   8     1585.87     1533.16     46.28 o 
  -7  -2   8     5678.23     5378.03    117.53 o 
  -6  -2   8     5056.55     4561.83    101.58 o 
  -5  -2   8      291.53      286.65     20.39 o 
  -4  -2   8       16.20       32.60     11.84 o 
  -3  -2   8    14656.39    13169.20    234.72 o 
  -2  -2   8    42701.68    38251.65    655.90 o 
  -1  -2   8    16909.98    14839.87    446.76 o 
   0  -2   8        3.27       53.45     25.06 o 
   1  -2   8       63.27       55.62     16.06 o 
   2  -2   8     8496.40     8575.51    206.71 o 
   3  -2   8    18818.59    18586.20    361.68 o 
   4  -2   8    11932.66    11886.98    281.44 o 
   5  -2   8     1929.87     1905.22     51.87 o 
   6  -2   8      481.73      466.07     24.36 o 
   7  -2   8     1020.84      975.07     42.12 o 
   8  -2   8     1447.51     1479.14     71.32 o 
   9  -2   8      172.50      199.31     45.10 o 
  10  -2   8       21.10       28.91     29.14 o 
 -11  -1   8     3186.62     3408.00     81.04 o 
 -10  -1   8      300.03      323.41     23.26 o 
  -9  -1   8       28.47       17.83     16.00 o 
  -8  -1   8     1511.22     1481.66     45.75 o 
  -7  -1   8     8658.93     7984.13    189.57 o 
  -6  -1   8     8366.51     7786.73    162.10 o 
  -5  -1   8      673.78      638.04     32.62 o 
  -4  -1   8       72.89       82.35     13.65 o 
  -3  -1   8     8697.04     7321.15    135.63 o 
  -2  -1   8    32380.21    26511.50    607.67 o 
  -1  -1   8     7624.64     6276.03    238.71 o 
   0  -1   8     6813.59     6679.91    162.00 o 
   1  -1   8      729.67      633.01     31.48 o 
   2  -1   8    15401.61    15457.77    311.42 o 
   3  -1   8    27030.98    27059.48    625.59 o 
   4  -1   8     1143.93     1123.90     30.05 o 
   5  -1   8     4946.41     4890.83    109.19 o 
   6  -1   8     1589.31     1543.06     46.91 o 
   7  -1   8     1509.96     1471.07     51.42 o 
   8  -1   8     2597.20     2536.13     77.95 o 
   9  -1   8       27.64      -10.63     20.05 o 
  10  -1   8      926.54      932.34     44.98 o 
  11  -1   8      289.20      227.09     36.74 o 
 -11   0   8     2854.62     3175.86     76.21 o 
 -10   0   8      105.76       88.29     18.40 o 
  -9   0   8     1099.33     1127.40     58.06 o 
  -8   0   8      713.59      653.06     30.43 o 
  -7   0   8    12780.20    11817.55    237.18 o 
  -6   0   8     8802.99     8103.01    167.84 o 
  -4   0   8      293.67      235.31     22.05 o 
  -3   0   8     1598.20     1407.68     74.23 o 
  -2   0   8     5910.19     4735.58    117.44 o 
  -1   0   8       60.52       40.31     14.39 o 
   0   0   8     5053.34     4785.42    116.85 o 
   1   0   8      857.09      834.14     30.26 o 
   2   0   8    10026.21    10126.87    295.02 o 
   3   0   8     9828.80     9558.13    278.31 o 
   4   0   8     6156.20     6223.29    188.09 o 
   5   0   8    31164.07    31366.58    828.61 o 
   6   0   8     4930.04     4851.69    107.60 o 
   7   0   8     2758.68     2708.69     79.32 o 
   8   0   8     1418.77     1392.47     51.91 o 
   9   0   8     2886.75     2771.56     82.86 o 
  10   0   8     7398.16     7697.71    191.70 o 
  11   0   8     1343.53     1288.78     52.52 o 
 -11   1   8      604.78      639.93     36.28 o 
 -10   1   8      885.01      895.27     35.95 o 
  -9   1   8     2182.51     2191.60     58.34 o 
  -8   1   8      473.12      498.33     39.02 o 
  -7   1   8     9798.19     9332.66    190.63 o 
  -6   1   8      936.98      839.23     45.24 o 
  -5   1   8     9383.02     8085.11    150.19 o 
  -4   1   8    10208.39     8946.34    748.88 o 
  -3   1   8      930.46      855.50     38.70 o 
  -2   1   8     8661.03     7770.84    181.18 o 
  -1   1   8     1150.99     1011.85     58.39 o 
   0   1   8    21517.41    19612.72    432.94 o 
   1   1   8     6102.64     5819.05    119.25 o 
   2   1   8      189.00      254.39     18.92 o 
   3   1   8       61.60       89.82     11.29 o 
   4   1   8    16267.25    17159.54    285.00 o 
   5   1   8    31588.09    34451.43    566.05 o 
   6   1   8     3152.22     3337.18     62.72 o 
   7   1   8     1069.71     1095.11     37.58 o 
   8   1   8        0.88       40.07     22.11 o 
   9   1   8    12007.25    12285.12    293.59 o 
  10   1   8    14267.52    14457.92    342.81 o 
  11   1   8     1700.61     1756.12     73.38 o 
 -11   2   8        4.81       -0.77     20.43 o 
 -10   2   8      842.38      883.80     51.30 o 
  -9   2   8      783.62      807.66     32.53 o 
  -8   2   8     1107.72     1043.38     37.17 o 
  -7   2   8     1946.71     1892.69     46.22 o 
  -6   2   8     2998.22     2838.93     61.03 o 
  -5   2   8    26107.57    22045.49    540.77 o 
  -4   2   8    14829.09    11999.94    445.91 o 
  -3   2   8      745.90      688.17     34.81 o 
  -2   2   8     2577.65     2318.31     78.21 o 
  -1   2   8    13662.62    12414.14    220.48 o 
   0   2   8    48698.02    46745.41    671.08 o 
   1   2   8    21104.22    20140.60    325.37 o 
   2   2   8     3728.33     3971.05     79.34 o 
   3   2   8     1093.36     1210.62     24.93 o 
   4   2   8    21858.02    23501.29    333.87 o 
   5   2   8    20348.64    21756.33    334.45 o 
   6   2   8     3030.54     3239.32     62.97 o 
   7   2   8       49.72       61.39     12.08 o 
   8   2   8      636.84      583.94     22.38 o 
   9   2   8    12359.35    12324.22    329.23 o 
  10   2   8     8696.87     9123.49    223.25 o 
  11   2   8      675.26      664.87     37.59 o 
  12   2   8      556.53      553.71     44.48 o 
 -10   3   8      992.41      992.10     44.15 o 
  -9   3   8      872.93      883.31     41.82 o 
  -8   3   8      731.02      739.71     45.22 o 
  -7   3   8      974.99      885.62     35.08 o 
  -6   3   8     4619.45     3954.42     90.14 o 
  -5   3   8    15707.18    13000.50    296.00 o 
  -4   3   8     6095.98     4800.62    139.05 o 
  -3   3   8      204.23      199.94     17.25 o 
  -2   3   8       59.81       37.80     13.09 o 
  -1   3   8    26252.69    25659.64    688.50 o 
   0   3   8    68431.66    64520.62   1190.24 o 
   1   3   8    17148.89    17378.63    324.74 o 
   2   3   8     2956.12     3422.70     58.57 o 
   3   3   8       72.11       96.95      9.05 o 
   4   3   8    13093.01    15016.14    231.08 o 
   5   3   8    11855.20    12732.49    199.29 o 
   6   3   8    11205.82    11295.45    223.59 o 
   7   3   8      520.39      535.08     21.12 o 
   8   3   8        2.44        9.55     10.54 o 
   9   3   8     2219.70     2243.11     49.82 o 
  10   3   8     2351.16     2286.45     71.90 o 
  11   3   8       63.23       97.00     29.42 o 
  12   3   8      482.25      446.92     40.08 o 
 -10   4   8     1516.12     1616.30    103.10 o 
  -9   4   8     2931.06     3328.42     79.47 o 
  -8   4   8     1989.99     2203.02     62.13 o 
  -7   4   8     1011.92      914.27     35.12 o 
  -6   4   8     2211.68     2087.16     56.07 o 
  -5   4   8     3252.69     2651.03     75.96 o 
  -4   4   8     2986.71     2478.22     77.32 o 
  -3   4   8     1009.02      872.59     32.31 o 
  -2   4   8      851.28      693.51     46.07 o 
  -1   4   8    14669.10    14582.67    276.53 o 
   0   4   8    27898.39    30573.55    994.84 o 
   1   4   8     9996.06    10945.64    207.90 o 
   2   4   8     1125.96     1314.52     34.37 o 
   3   4   8     2804.72     3156.41     59.48 o 
   4   4   8     2915.50     3302.17     57.56 o 
   5   4   8    20061.05    21648.19    361.42 o 
   6   4   8     3673.13     4000.25     75.79 o 
   7   4   8      574.82      654.52     23.05 o 
   8   4   8      578.11      622.92     23.34 o 
   9   4   8      684.80      713.51     25.87 o 
  10   4   8       20.36       48.33     15.46 o 
  11   4   8      152.89      141.22     30.93 o 
  12   4   8      249.42      279.55     35.66 o 
 -10   5   8     1352.73     1441.72     97.29 o 
  -9   5   8     5299.19     5940.33    150.25 o 
  -8   5   8     1145.61     1270.86     42.86 o 
  -7   5   8      510.43      482.07     26.18 o 
  -6   5   8        3.50       36.36     33.93 o 
  -5   5   8     3314.07     2718.73    106.29 o 
  -4   5   8     6414.25     5396.14    132.49 o 
  -3   5   8     2821.45     2715.87     77.52 o 
  -2   5   8       44.00       44.94     18.76 o 
  -1   5   8      603.81      683.80     30.41 o 
   0   5   8      798.07      927.90     47.86 o 
   2   5   8     1843.82     2062.34     47.20 o 
   3   5   8    13638.29    15971.00    263.89 o 
   4   5   8      983.63     1015.79     29.82 o 
   5   5   8     4579.20     5202.22    106.25 o 
   6   5   8      603.92      659.28     22.33 o 
   7   5   8     6626.14     6673.14    120.18 o 
   8   5   8    15683.19    16028.11    275.15 o 
   9   5   8     2910.40     2948.25     60.98 o 
  10   5   8      432.11      450.53     21.31 o 
  11   5   8      272.77      272.54     21.01 o 
  12   5   8     1049.28     1127.70     60.17 o 
  -9   6   8     1380.00     1652.25     71.63 o 
  -8   6   8       15.53       63.79     22.49 o 
  -7   6   8     2853.98     2849.35     79.92 o 
  -6   6   8     1984.16     1791.70     58.02 o 
  -5   6   8     3916.11     3358.22     90.25 o 
  -4   6   8    10095.21     8784.82    233.68 o 
  -3   6   8      420.95      435.90     29.25 o 
  -2   6   8    17490.15    17019.58    451.72 o 
  -1   6   8    10771.01    11190.56    419.36 o 
   0   6   8      477.52      530.04     21.16 o 
   1   6   8     4701.40     5032.33     89.42 o 
   2   6   8     2510.00     2856.13    122.72 o 
   3   6   8    20794.21    22649.61    848.93 o 
   4   6   8     9778.86    10738.46    230.43 o 
   5   6   8       14.42        6.38     10.34 o 
   6   6   8       54.96       83.29     13.19 o 
   7   6   8    12019.25    12439.75    215.71 o 
   8   6   8    18427.54    18402.75    314.98 o 
   9   6   8     1817.89     1863.16     44.09 o 
  10   6   8      229.34      234.10     17.71 o 
  11   6   8      270.65      247.19     18.60 o 
  12   6   8     4506.96     4679.43    148.67 o 
  -9   7   8      179.10      221.03     40.59 o 
  -8   7   8      289.28      284.54     41.89 o 
  -7   7   8     4246.60     4210.64    185.08 o 
  -6   7   8     3095.09     2830.29     79.89 o 
  -5   7   8     1898.84     1508.57    108.37 o 
  -4   7   8     3267.64     3126.64     86.23 o 
  -3   7   8     6912.94     6289.83    153.08 o 
  -2   7   8    40670.07    39895.66   1022.78 o 
  -1   7   8    17753.12    17298.86    375.67 o 
   0   7   8     2074.20     2311.46     52.35 o 
   1   7   8     3886.85     4179.57     76.15 o 
   2   7   8     8946.90    10255.21    173.45 o 
   3   7   8    34090.50    36455.82   1355.48 o 
   4   7   8    21660.82    23043.31    865.95 o 
   5   7   8      266.03      316.17     22.39 o 
   6   7   8        9.66       10.48     11.64 o 
   7   7   8     7936.61     7816.16    154.02 o 
   8   7   8    11871.33    11652.66    224.18 o 
   9   7   8     2945.10     2886.80     66.90 o 
  10   7   8       98.54       92.34     15.64 o 
  11   7   8      415.82      421.24     22.14 o 
  -8   8   8      469.53      527.99     52.03 o 
  -7   8   8     3661.69     3949.92    175.37 o 
  -6   8   8     2262.57     2284.38    109.33 o 
  -5   8   8       55.59       49.30     17.42 o 
  -4   8   8        2.61        7.64     14.69 o 
  -3   8   8     8142.97     7565.47    201.11 o 
  -2   8   8    28073.36    27707.67    595.43 o 
  -1   8   8     8565.11     8221.08    226.02 o 
   0   8   8     5253.44     5664.86    100.53 o 
   1   8   8      493.30      533.51     19.37 o 
   2   8   8    23111.83    25224.02    414.04 o 
   3   8   8    43890.75    46712.41    757.52 o 
   4   8   8     9587.97    10471.67    197.34 o 
   5   8   8     2741.74     2814.80     62.90 o 
   6   8   8      225.98      274.91     23.10 o 
   7   8   8     3754.24     3663.45     79.68 o 
   8   8   8     6800.37     6755.28    135.94 o 
   9   8   8     2327.69     2338.03     57.53 o 
  10   8   8       70.63       76.97     19.06 o 
  11   8   8        5.66       11.84     14.54 o 
  -8   9   8      447.92      610.42     55.53 o 
  -7   9   8     3939.19     4359.27    191.14 o 
  -6   9   8     3338.31     3418.99    152.07 o 
  -5   9   8       90.30       92.97     24.63 o 
  -4   9   8      213.23      200.24     36.37 o 
  -3   9   8     2456.82     2307.97     69.04 o 
  -2   9   8     6882.41     7002.97    164.57 o 
  -1   9   8     4189.04     4013.10    213.85 o 
   0   9   8      397.64      436.84     27.52 o 
   1   9   8      127.10      116.35     11.28 o 
   2   9   8     8008.90     8968.61    153.63 o 
   3   9   8    20732.93    22196.73    365.93 o 
   4   9   8      284.24      276.36     16.57 o 
   5   9   8     7012.13     7125.59    161.92 o 
   6   9   8      362.01      361.12     20.58 o 
   7   9   8     3111.83     3103.06     70.57 o 
   8   9   8     3726.59     3760.82     82.51 o 
   9   9   8       67.88       78.12     16.87 o 
  10   9   8     1842.17     1700.73     47.17 o 
  11   9   8      244.43      244.89     21.51 o 
  -7  10   8     4283.89     4888.50    211.38 o 
  -6  10   8     1770.10     1949.43     99.51 o 
  -5  10   8      388.65      334.79     34.84 o 
  -4  10   8      785.09      721.19     48.23 o 
  -3  10   8      196.15      206.10     26.63 o 
  -2  10   8     3249.71     3237.36     86.15 o 
  -1  10   8      836.31      824.74     41.37 o 
   0  10   8      131.11      155.30     15.10 o 
   1  10   8      199.66      225.29     13.40 o 
   2  10   8       56.18       65.69     10.29 o 
   3  10   8      439.92      527.49     21.80 o 
   4  10   8      380.09      362.51     19.41 o 
   5  10   8     4464.32     4539.69    108.62 o 
   6  10   8      653.57      606.77     27.65 o 
   7  10   8     1293.43     1304.30     39.69 o 
   8  10   8      211.97      208.98     19.88 o 
   9  10   8     2901.45     2728.40     65.91 o 
  10  10   8     4620.10     4475.77     97.12 o 
  -6  11   8      442.56      555.38     49.33 o 
  -5  11   8      878.51      943.84     60.10 o 
  -4  11   8     2393.78     2326.52    105.96 o 
  -3  11   8        0.73       18.64     18.63 o 
  -2  11   8     2123.65     2086.96     62.49 o 
  -1  11   8      436.87      416.89     29.68 o 
   0  11   8      937.57      976.47     48.74 o 
   1  11   8     3219.49     3240.24     69.82 o 
   2  11   8     3142.76     3333.46     64.39 o 
   3  11   8     1139.39     1133.21     30.04 o 
   4  11   8      235.94      244.70     16.50 o 
   5  11   8     1299.11     1368.93     38.25 o 
   6  11   8     3671.02     3649.51     80.22 o 
   7  11   8     2091.34     2133.60     53.67 o 
   8  11   8      566.18      552.09     30.38 o 
   9  11   8     2644.89     2639.47     64.26 o 
  -5  12   8      611.96      707.52     52.58 o 
  -4  12   8     2119.58     2184.36    101.70 o 
  -3  12   8      782.90      792.69     50.23 o 
  -2  12   8      174.20      183.76     23.92 o 
  -1  12   8       16.89       43.67     15.28 o 
   0  12   8     5948.36     5658.85    133.25 o 
   1  12   8     9583.85     9509.30    181.64 o 
   2  12   8     2552.52     2598.70     52.94 o 
   3  12   8       46.89       43.73     11.14 o 
   4  12   8       13.04       55.17     11.67 o 
   5  12   8     3364.14     3452.12    101.69 o 
   6  12   8     6508.22     6665.08    154.46 o 
   7  12   8     2971.97     3110.78     71.36 o 
   8  12   8      315.25      283.36     21.33 o 
   9  12   8      431.43      464.51     25.97 o 
  -3  13   8     1727.57     1814.39     84.99 o 
  -2  13   8        1.38        2.41     16.77 o 
  -1  13   8       98.53      123.51     19.24 o 
   0  13   8     4806.71     4806.15    115.61 o 
   1  13   8     8104.31     7903.30    177.65 o 
   2  13   8      727.54      762.60     35.72 o 
   3  13   8     1300.67     1316.25     41.62 o 
   4  13   8      140.62      173.11     16.93 o 
   5  13   8     6208.12     6185.29    124.34 o 
   6  13   8     5765.36     5748.53    125.04 o 
   7  13   8      653.68      701.52     40.12 o 
  -1  14   8        2.36       29.17     14.55 o 
   2  14   8      103.78       84.92     21.19 o 
   3  14   8      708.65      729.04     36.67 o 
   4  14   8       98.50      110.61     17.97 o 
   5  14   8     4241.89     4330.16     82.81 o 
   6  14   8     2842.51     2949.33     77.78 o 
  -3 -10   9     2921.66     3196.71    163.33 o 
  -2 -10   9       20.50        5.91     37.41 o 
  -1 -10   9      535.15      507.55     63.00 o 
   0 -10   9     1123.85     1204.56     93.81 o 
   1 -10   9     7770.10     8459.08    364.97 o 
  -6  -9   9       98.58       84.81     24.53 o 
  -5  -9   9      809.95      768.16     55.01 o 
  -4  -9   9     3557.58     3722.83    183.08 o 
  -3  -9   9     1630.88     1672.65    107.85 o 
  -2  -9   9       91.68       83.54     39.03 o 
  -1  -9   9      537.77      467.95     59.79 o 
   0  -9   9     1202.53     1432.25    104.72 o 
   1  -9   9     5966.87     6583.88    292.07 o 
   2  -9   9      561.60      575.79     65.60 o 
   3  -9   9     1980.47     2157.09    121.71 o 
   4  -9   9     1589.74     1618.39    100.20 o 
  -7  -8   9      105.21      104.58     24.98 o 
  -6  -8   9     1696.59     1575.86     59.27 o 
  -5  -8   9       56.48       62.55     22.54 o 
  -4  -8   9     3105.50     3050.29     88.03 o 
  -3  -8   9      905.05      906.83     77.92 o 
  -2  -8   9     1067.54     1258.79     92.42 o 
  -1  -8   9     1212.58     1159.83     87.80 o 
   0  -8   9       63.43      120.25     43.85 o 
   1  -8   9      299.94      208.95     48.29 o 
   2  -8   9      435.64      404.91     54.31 o 
   3  -8   9     2788.55     2930.67    147.78 o 
   4  -8   9     2218.61     2231.95    119.80 o 
   5  -8   9        0.20       12.46     31.49 o 
  -8  -7   9      422.76      448.74     26.86 o 
  -7  -7   9     1183.91     1272.08     47.31 o 
  -6  -7   9     4060.49     3655.26    101.55 o 
  -5  -7   9      848.50      785.73     42.37 o 
  -4  -7   9     1460.77     1310.47     51.99 o 
  -3  -7   9      415.85      403.49     31.95 o 
  -2  -7   9     2998.55     3078.74    156.41 o 
  -1  -7   9     5566.87     5851.87    261.86 o 
   0  -7   9     1819.61     1930.66    117.61 o 
   1  -7   9      678.93      692.02     68.58 o 
   2  -7   9     1445.89     1415.55     93.13 o 
   3  -7   9     2385.85     2289.55    122.26 o 
   4  -7   9     1594.67     1448.54     89.91 o 
   5  -7   9      547.81      476.42     51.50 o 
   6  -7   9      633.66      569.88     54.44 o 
  -9  -6   9       43.11       40.43     19.32 o 
  -8  -6   9      275.34      254.72     22.58 o 
  -7  -6   9     1534.26     1541.77     44.99 o 
  -6  -6   9     4051.08     3925.07     99.96 o 
  -5  -6   9     2851.51     2740.95     71.05 o 
  -4  -6   9       98.89       74.23     21.92 o 
  -3  -6   9      125.29      107.10     23.39 o 
  -2  -6   9     4787.08     4499.29    113.81 o 
  -1  -6   9    14258.15    14426.34    584.07 o 
   0  -6   9     7906.70     7608.96    328.05 o 
   1  -6   9       90.30       91.09     38.53 o 
   2  -6   9       47.08       61.67     34.53 o 
   3  -6   9     2823.75     2718.20    137.22 o 
   4  -6   9     4463.03     4300.45    193.04 o 
   5  -6   9     3523.42     3467.00    161.79 o 
   6  -6   9     1373.93     1325.38     83.11 o 
   7  -6   9      352.76      277.07     30.45 o 
  -9  -5   9      608.11      605.39     37.95 o 
  -8  -5   9        3.04        8.52     17.58 o 
  -7  -5   9      494.09      465.39     25.82 o 
  -6  -5   9     4613.74     4405.59    101.67 o 
  -5  -5   9     5684.01     5530.83    140.18 o 
  -4  -5   9     1491.08     1425.41     46.26 o 
  -3  -5   9      176.33      154.53     19.40 o 
  -2  -5   9     4872.50     4592.84    102.43 o 
  -1  -5   9    19680.96    19137.94    369.94 o 
   0  -5   9     6955.21     7058.38    217.26 o 
   1  -5   9      382.14      388.91     51.28 o 
   2  -5   9       18.02       14.46     20.84 o 
   3  -5   9     4742.37     4860.72    166.75 o 
   4  -5   9    11789.64    11748.95    341.67 o 
   5  -5   9     3033.02     2902.77    167.33 o 
   6  -5   9      204.02      173.77     26.91 o 
   7  -5   9      186.97      181.76     30.10 o 
   8  -5   9      175.94      121.13     29.35 o 
 -10  -4   9     4960.28     5035.38    130.54 o 
  -9  -4   9      194.54      220.82     27.48 o 
  -8  -4   9     1012.10      931.33     44.61 o 
  -7  -4   9      592.35      531.89     29.68 o 
  -6  -4   9     9346.29     8895.95    184.24 o 
  -5  -4   9     8689.87     8317.66    172.80 o 
  -4  -4   9     1040.79      954.54     37.18 o 
  -3  -4   9       15.86       22.31     14.12 o 
  -2  -4   9      857.70      842.67     34.71 o 
  -1  -4   9     5168.74     4724.25    196.83 o 
   0  -4   9     2587.85     2469.04     77.17 o 
   1  -4   9      474.10      535.37     37.67 o 
   2  -4   9     1583.07     1576.20     66.19 o 
   3  -4   9     2596.83     2687.13     94.45 o 
   4  -4   9     7844.77     7993.67    309.39 o 
   5  -4   9      201.39      183.66     24.86 o 
   6  -4   9     5592.71     5235.80    163.01 o 
   7  -4   9     1782.32     1676.19     67.70 o 
   8  -4   9      450.28      376.29     47.44 o 
   9  -4   9      881.39      824.53     71.13 o 
 -10  -3   9     2294.46     2269.03     71.90 o 
  -9  -3   9      217.98      207.45     26.18 o 
  -8  -3   9     2327.26     2121.84     68.58 o 
  -7  -3   9      511.66      463.07     29.41 o 
  -6  -3   9    12892.06    12148.29    242.67 o 
  -5  -3   9     5695.46     5517.62    120.41 o 
  -4  -3   9     3397.19     3199.67     93.55 o 
  -3  -3   9     9135.59     8323.02    186.48 o 
  -2  -3   9       33.63       45.87     14.65 o 
  -1  -3   9     5433.02     4996.52    204.32 o 
   0  -3   9      214.24      210.09     24.54 o 
   1  -3   9     4034.43     3667.45    148.11 o 
   2  -3   9     5130.97     5036.57    158.24 o 
   3  -3   9      115.61      112.37     21.32 o 
   4  -3   9      507.76      622.48     63.40 o 
   5  -3   9     2750.44     2735.40     94.81 o 
   6  -3   9    11410.50    11271.03    267.37 o 
   7  -3   9     3287.18     3112.67    105.64 o 
   8  -3   9     1073.82      990.96     60.92 o 
   9  -3   9      267.52      225.95     36.71 o 
  10  -3   9     2159.25     2261.83    146.09 o 
 -10  -2   9      123.73       96.52     22.90 o 
  -9  -2   9     1185.78     1108.17     40.18 o 
  -8  -2   9     1833.69     1723.43     50.19 o 
  -7  -2   9      566.40      540.36     27.63 o 
  -6  -2   9     5750.49     5394.41    118.11 o 
  -5  -2   9        0.05       17.45     12.40 o 
  -4  -2   9    15225.88    13668.77    243.90 o 
  -3  -2   9    14692.40    12819.46    229.27 o 
  -2  -2   9      257.16      244.59     16.85 o 
  -1  -2   9     2879.02     2569.99    100.88 o 
   0  -2   9     1959.70     1739.89     44.17 o 
   1  -2   9    21175.01    19807.68    344.56 o 
   2  -2   9    13909.61    13528.67    320.16 o 
   3  -2   9      564.78      630.40     31.49 o 
   4  -2   9      695.41      720.38     37.36 o 
   5  -2   9     7773.76     7743.93    164.49 o 
   6  -2   9    14911.45    14747.68    345.20 o 
   7  -2   9     3560.26     3341.80    120.56 o 
   8  -2   9        4.20       -1.97     26.29 o 
   9  -2   9      327.76      290.73     37.73 o 
  10  -2   9     3794.08     4210.42    250.12 o 
 -10  -1   9       20.35      -14.37     17.06 o 
  -9  -1   9      779.14      773.67     34.20 o 
  -8  -1   9     1700.56     1635.35     48.73 o 
  -7  -1   9      536.53      487.00     27.00 o 
  -6  -1   9      425.94      350.05     23.73 o 
  -5  -1   9     4348.59     3922.52     80.39 o 
  -4  -1   9    18008.24    15804.14    312.88 o 
  -3  -1   9    11418.62     9544.37    174.04 o 
  -2  -1   9      234.21      216.38     15.79 o 
  -1  -1   9      810.92      812.22     28.51 o 
   0  -1   9    13935.85    13934.66    246.16 o 
   1  -1   9    55800.54    55532.93    940.22 o 
   2  -1   9    16401.39    16519.64    287.18 o 
   3  -1   9       30.82      106.76     38.95 o 
   4  -1   9       38.66       20.48     14.83 o 
   5  -1   9     4221.12     4336.74     99.70 o 
   6  -1   9     9230.81     9035.25    190.24 o 
   7  -1   9     5144.25     4841.22    129.33 o 
   8  -1   9      470.10      427.55     34.09 o 
   9  -1   9      214.76      205.01     26.96 o 
  10  -1   9     1884.44     1997.95     86.39 o 
  11  -1   9     2234.28     2303.95    123.68 o 
 -10   0   9        9.23        9.41     18.38 o 
  -9   0   9     2225.42     2242.31     69.00 o 
  -8   0   9     3536.85     3358.36     80.71 o 
  -7   0   9     1879.78     1685.62     49.80 o 
  -6   0   9     2743.77     2529.89     64.74 o 
  -5   0   9     5801.23     5177.01    113.45 o 
  -3   0   9     6109.69     5128.37    176.35 o 
  -2   0   9     2144.81     2140.53     89.87 o 
  -1   0   9     2176.67     2004.39     72.65 o 
   0   0   9    11406.44    10974.68    248.30 o 
   1   0   9    27238.55    27330.52    594.43 o 
   2   0   9    16343.97    15805.51    274.41 o 
   3   0   9      165.38      193.88     15.08 o 
   4   0   9     1469.43     1403.56     60.22 o 
   5   0   9     3948.25     3970.77    106.50 o 
   6   0   9    13586.62    13622.92    322.36 o 
   7   0   9     2484.37     2405.66     74.97 o 
   8   0   9      182.04      155.32     33.36 o 
   9   0   9       70.18       71.52     22.92 o 
  10   0   9        1.64        1.54     22.11 o 
  11   0   9      288.61      295.37     29.71 o 
 -10   1   9       31.19       34.35     17.34 o 
  -9   1   9     2350.18     2390.05     62.67 o 
  -8   1   9     9068.74     8833.82    182.11 o 
  -7   1   9     2608.67     2411.78     62.30 o 
  -6   1   9      222.72      200.19     27.82 o 
  -5   1   9      205.79      204.38     16.05 o 
  -4   1   9     3849.30     3659.68    136.35 o 
  -3   1   9     5813.25     5059.83    144.73 o 
  -2   1   9     3749.69     3332.90     77.08 o 
  -1   1   9     1998.27     1775.46     42.85 o 
   0   1   9     1326.04     1408.33     47.97 o 
   1   1   9     3402.83     3344.74     76.29 o 
   2   1   9     2209.61     2313.80     55.77 o 
   3   1   9      288.50      333.17     16.68 o 
   4   1   9     2792.53     2933.23     59.17 o 
   5   1   9        1.24       15.45     10.48 o 
   6   1   9     9992.36    10401.77    164.46 o 
   7   1   9     1249.10     1261.70     50.03 o 
   8   1   9     3501.61     3571.95    100.02 o 
   9   1   9     5533.63     5464.53    142.35 o 
  10   1   9     1180.06     1082.99     49.86 o 
  11   1   9      144.44      113.03     25.63 o 
 -10   2   9       85.47       84.47     29.50 o 
  -9   2   9     1990.46     1999.15     65.21 o 
  -8   2   9     3632.50     3649.19     85.00 o 
  -7   2   9      520.92      472.04     22.31 o 
  -6   2   9     1277.73     1509.98     81.41 o 
  -5   2   9     1756.81     1455.69     38.53 o 
  -4   2   9     3519.24     3074.37    122.42 o 
  -3   2   9    13862.81    11951.11    306.91 o 
  -2   2   9      585.02      477.61     26.86 o 
  -1   2   9     6020.25     5545.29    105.68 o 
   0   2   9     9062.64     8235.94    135.03 o 
   1   2   9       59.86       93.48     10.50 o 
   2   2   9     1168.69     1081.90     38.18 o 
   3   2   9      217.11      264.75     17.12 o 
   4   2   9     9312.98     9968.56    146.67 o 
   5   2   9     7141.19     7664.99    115.14 o 
   6   2   9      129.22      128.80     11.91 o 
   7   2   9        9.72       17.88      9.14 o 
   8   2   9     3249.73     3250.58     92.93 o 
   9   2   9    11798.94    11552.21    277.94 o 
  10   2   9     1607.39     1516.76     57.86 o 
  11   2   9      184.75      134.86     26.27 o 
 -10   3   9      138.39      135.18     24.50 o 
  -9   3   9       39.46       18.56     21.03 o 
  -8   3   9      828.72      894.15     35.90 o 
  -7   3   9      125.18      123.78     24.12 o 
  -6   3   9     4417.23     3907.34     90.05 o 
  -5   3   9     6320.43     5313.84    115.18 o 
  -4   3   9     1730.00     1434.29     44.39 o 
  -3   3   9     9298.24     8560.95    174.33 o 
  -2   3   9     2034.98     1939.09     73.26 o 
  -1   3   9    57714.75    53337.91   1315.98 o 
   0   3   9    30206.39    29203.23    452.82 o 
   1   3   9      191.65      239.99     16.10 o 
   2   3   9     3800.89     4038.86     75.99 o 
   3   3   9     2304.62     2599.04     47.56 o 
   4   3   9    40734.22    42085.68    804.58 o 
   5   3   9    27453.48    29190.44    413.32 o 
   6   3   9     1427.21     1448.33     29.93 o 
   7   3   9      222.79      256.63     14.52 o 
   8   3   9     4041.98     4094.52     72.35 o 
   9   3   9    12541.00    12726.78    303.49 o 
  10   3   9     2474.99     2541.96     84.12 o 
  11   3   9        3.93      -36.93     26.33 o 
 -10   4   9     2257.55     2516.63     76.33 o 
  -9   4   9       32.56       32.08     22.18 o 
  -8   4   9      437.48      475.12     27.71 o 
  -7   4   9      791.18      771.63     34.06 o 
  -6   4   9     9357.83     8516.81    175.21 o 
  -5   4   9     4841.50     4005.80    118.30 o 
  -4   4   9        1.68       13.68     13.20 o 
  -3   4   9      689.31      654.97     29.53 o 
  -2   4   9     8573.64     7536.09    177.65 o 
  -1   4   9    62196.98    61329.43   1628.34 o 
   0   4   9    17543.72    17727.57    335.72 o 
   1   4   9     6906.60     7325.65    148.65 o 
   2   4   9     8133.97     8971.77    153.31 o 
   3   4   9    21762.53    23601.76    359.49 o 
   4   4   9    73256.66    78720.69   1179.17 o 
   5   4   9    16269.79    17473.08    267.96 o 
   6   4   9      675.51      739.74     26.25 o 
   7   4   9      242.73      261.19     18.20 o 
   8   4   9     4617.43     4653.46     88.02 o 
   9   4   9     9233.14     9568.74    193.50 o 
  10   4   9     3672.03     3700.19    124.73 o 
  11   4   9       65.00       41.76     28.05 o 
  12   4   9       12.23       15.23     28.33 o 
 -10   5   9     2514.11     3063.00    163.25 o 
  -9   5   9        4.66        1.11     17.59 o 
  -8   5   9     1139.87     1185.78     42.33 o 
  -7   5   9      635.08      688.78     44.51 o 
  -6   5   9    13328.24    12282.74    245.15 o 
  -5   5   9     9448.19     7940.17    170.56 o 
  -4   5   9      763.10      657.93     30.19 o 
  -3   5   9      154.00      203.39     29.41 o 
  -2   5   9     8936.89     7965.41    187.32 o 
  -1   5   9    24826.98    24598.16    459.32 o 
   0   5   9    10743.85    11608.96    438.86 o 
   1   5   9        7.62       42.99     26.51 o 
   2   5   9       45.39       49.56     10.11 o 
   3   5   9    19813.63    21780.37    358.81 o 
   4   5   9    38854.44    41721.25    629.02 o 
   5   5   9     2695.51     2977.37     53.51 o 
   6   5   9     5372.76     5630.80    119.91 o 
   7   5   9     1735.84     1798.58     46.09 o 
   8   5   9     3586.07     3619.87     71.19 o 
   9   5   9     8055.32     8210.50    147.13 o 
  10   5   9      161.36      177.39     16.32 o 
  11   5   9      835.22      891.12     53.89 o 
  -9   6   9       36.68       34.03     25.18 o 
  -8   6   9     1136.77     1185.24     42.15 o 
  -7   6   9     1088.76     1022.89     38.83 o 
  -6   6   9    13213.89    12093.07    273.95 o 
  -5   6   9     8873.96     7516.92    178.24 o 
  -4   6   9        9.68        7.60     17.55 o 
  -3   6   9     1984.69     1830.98     60.42 o 
  -2   6   9     1010.44      975.27     56.06 o 
  -1   6   9    11937.62    12304.27    330.60 o 
   0   6   9     3734.54     4175.77     99.34 o 
   1   6   9       45.75       48.16     21.32 o 
   2   6   9       52.39      100.81     25.04 o 
   3   6   9     1990.14     2170.55     71.62 o 
   4   6   9     6242.66     6998.91    122.19 o 
   5   6   9      399.13      378.49     19.26 o 
   6   6   9     6609.94     6582.42    151.10 o 
   7   6   9     1944.83     1997.67     44.55 o 
   8   6   9     1882.00     1908.02     63.30 o 
   9   6   9     2495.67     2564.68     54.93 o 
  10   6   9      719.29      719.35     26.76 o 
  11   6   9     3895.12     3862.17     77.16 o 
  -9   7   9       23.39       25.22     31.82 o 
  -8   7   9      286.78      276.06     41.52 o 
  -7   7   9      400.35      451.83     31.07 o 
  -6   7   9     6271.61     5624.43    138.92 o 
  -5   7   9     2844.54     2451.26     72.89 o 
  -4   7   9     1509.63     1448.51     53.44 o 
  -3   7   9     8140.43     7772.05    194.26 o 
  -2   7   9       11.04       25.25     16.29 o 
  -1   7   9     8393.00     8792.39    301.06 o 
   0   7   9      949.06     1067.31     36.67 o 
   1   7   9     1557.14     1598.05     36.18 o 
   2   7   9     5628.17     5982.85    236.33 o 
   3   7   9     1210.50     1200.57     69.10 o 
   4   7   9      434.93      443.24     22.13 o 
   5   7   9      595.69      628.42     24.38 o 
   6   7   9     1271.30     1330.21     42.95 o 
   7   7   9     3842.47     3779.08     95.50 o 
   8   7   9      257.35      284.05     27.31 o 
   9   7   9      259.82      252.33     17.55 o 
  10   7   9     3605.27     3425.81     69.60 o 
  11   7   9     4785.83     4837.02     93.37 o 
  -8   8   9      112.09      190.55     37.73 o 
  -7   8   9       50.82       54.44     28.43 o 
  -6   8   9       16.93        8.51     17.62 o 
  -5   8   9       32.58      -15.24     22.43 o 
  -4   8   9     1144.83     1074.10     45.32 o 
  -3   8   9     6490.96     6133.88    222.12 o 
  -2   8   9      349.32      348.89     27.18 o 
  -1   8   9     1438.30     1426.49     49.03 o 
   0   8   9       27.22       46.96     23.44 o 
   1   8   9     9387.50     9986.24    169.87 o 
   2   8   9    23677.47    25522.94    418.89 o 
   3   8   9     4081.11     4283.90     79.11 o 
   4   8   9      624.91      704.38     29.61 o 
   5   8   9      957.97      903.47     29.43 o 
   6   8   9     3241.76     3345.51     84.61 o 
   7   8   9     5918.68     6011.84    143.08 o 
   8   8   9     4353.34     4363.38     93.37 o 
   9   8   9     2533.78     2505.02     60.83 o 
  10   8   9     1259.04     1228.16     39.10 o 
  11   8   9     2026.25     2000.94     48.02 o 
  -7   9   9     1894.07     2167.75    110.73 o 
  -6   9   9      244.74      212.90     34.20 o 
  -5   9   9        3.86       43.81     17.67 o 
  -4   9   9      405.37      319.47     32.58 o 
  -3   9   9     3946.29     3744.53    126.53 o 
  -2   9   9     4935.22     4984.89    124.21 o 
  -1   9   9      889.50      853.54     70.01 o 
   0   9   9       11.35       20.74     14.48 o 
   1   9   9     8124.19     8489.98    146.41 o 
   2   9   9    21566.68    22928.63    378.19 o 
   3   9   9     5204.99     5539.58     99.72 o 
   4   9   9       92.44      132.50     13.10 o 
   5   9   9       48.48       68.51     13.45 o 
   6   9   9     8757.67     8867.22    199.65 o 
   7   9   9    13414.85    13454.61    257.61 o 
   8   9   9     3807.40     3849.50     84.58 o 
   9   9   9       21.75       28.41     16.10 o 
  10   9   9        8.45       29.90     16.58 o 
  11   9   9     1176.06     1099.93     37.85 o 
  -7  10   9     3171.33     3742.11    169.12 o 
  -6  10   9       30.27       67.63     28.13 o 
  -5  10   9      726.35      704.63     52.96 o 
  -4  10   9      383.45      368.56     27.69 o 
  -3  10   9    10346.85     9451.29    220.20 o 
  -2  10   9     9200.74     9273.52    213.62 o 
  -1  10   9      160.13      118.55     29.46 o 
   0  10   9        0.72       13.17     18.40 o 
   1  10   9     5541.14     5820.90    116.53 o 
   2  10   9     9941.36    10508.71    179.36 o 
   3  10   9      914.36     1020.34     28.96 o 
   4  10   9     2019.03     2071.20     45.15 o 
   5  10   9        5.49        9.80     13.26 o 
   6  10   9     9755.01    10201.97    227.38 o 
   7  10   9     8946.64     9103.16    178.60 o 
   8  10   9        2.81       19.73     15.62 o 
   9  10   9     2823.54     2684.15     64.79 o 
  10  10   9      292.23      310.26     24.57 o 
  -6  11   9      344.31      339.89     40.52 o 
  -5  11   9      847.35      896.04     58.10 o 
  -4  11   9     2185.43     2067.58     98.65 o 
  -3  11   9     7699.94     7307.72    215.52 o 
  -2  11   9     1219.05     1220.93     46.44 o 
  -1  11   9      229.63      245.51     22.66 o 
   0  11   9      374.29      331.50     21.65 o 
   1  11   9     1169.49     1202.91     35.67 o 
   2  11   9     7036.57     7556.79    132.34 o 
   3  11   9      480.89      458.46     20.74 o 
   4  11   9     2073.77     2076.86     46.21 o 
   5  11   9      198.51      217.70     17.67 o 
   6  11   9     2721.30     2785.45     64.39 o 
   7  11   9     1729.96     1762.42     54.15 o 
   8  11   9     1892.69     1840.63     64.20 o 
   9  11   9     5131.64     4996.74    106.60 o 
  -5  12   9      275.16      299.77     36.26 o 
  -4  12   9     1527.33     1531.25     78.79 o 
  -3  12   9     4267.97     4063.40    169.95 o 
  -2  12   9       32.28       37.90     20.50 o 
  -1  12   9     5023.85     4981.92    121.57 o 
   0  12   9     2797.05     2687.80    189.78 o 
   1  12   9     1496.37     1509.75     40.98 o 
   2  12   9     2375.61     2431.83     56.96 o 
   3  12   9      234.66      246.98     15.50 o 
   4  12   9     4007.90     4147.43     78.74 o 
   5  12   9     2726.12     2905.72     59.57 o 
   6  12   9        2.62       -9.46     13.52 o 
   7  12   9        6.94        4.52     16.32 o 
   8  12   9     2137.63     2045.87     60.52 o 
  -3  13   9      113.36      107.16     24.60 o 
  -2  13   9      554.22      538.46     39.87 o 
  -1  13   9     5065.71     5170.52    209.36 o 
   0  13   9     2091.60     2057.49     60.21 o 
   1  13   9      816.05      808.23     30.44 o 
   2  13   9      456.23      466.57     22.11 o 
   3  13   9     3015.05     3108.55     69.27 o 
   4  13   9    10123.47    10392.20    179.69 o 
   5  13   9     3042.22     3057.22     64.33 o 
   6  13   9        9.43       -0.31     14.29 o 
   7  13   9        1.55       22.34     15.38 o 
  -1  14   9     1852.45     1821.56     81.55 o 
   0  14   9      954.78     1021.83     54.36 o 
   1  14   9       20.21        9.37     29.87 o 
   2  14   9       28.86       17.93     19.90 o 
   3  14   9     2615.94     2746.19     62.90 o 
   4  14   9     7476.07     7629.79    144.89 o 
   5  14   9     2291.95     2258.10     50.43 o 
   6  14   9        3.46        9.85     13.64 o 
  -4  -9  10     1839.25     2056.13    121.40 o 
  -3  -9  10      558.15      556.84     63.95 o 
  -2  -9  10      166.30      145.87     46.40 o 
  -1  -9  10     1292.34     1301.48     95.52 o 
   0  -9  10     4625.09     5257.97    244.87 o 
   1  -9  10     2573.93     2842.73    156.08 o 
   2  -9  10       25.18       39.02     41.63 o 
  -6  -8  10       83.66       21.48     22.19 o 
  -5  -8  10     4235.82     3911.16    181.40 o 
  -4  -8  10     4722.61     4746.11    220.83 o 
  -3  -8  10     1594.55     1923.07    117.28 o 
  -2  -8  10      128.89       96.99     40.79 o 
  -1  -8  10      343.34      317.49     53.59 o 
   0  -8  10     2396.41     2754.78    150.76 o 
   1  -8  10     2191.77     2255.75    132.57 o 
   2  -8  10       50.94       38.83     39.46 o 
   3  -8  10      167.73      145.77     43.37 o 
   4  -8  10      454.04      434.75     55.67 o 
  -7  -7  10     1794.45     1869.88     58.57 o 
  -6  -7  10      164.71      135.17     26.04 o 
  -5  -7  10     7603.15     7184.31    203.41 o 
  -4  -7  10     6003.05     5412.27    321.90 o 
  -3  -7  10       68.89       65.68     21.90 o 
  -2  -7  10     2580.48     2598.02    140.44 o 
  -1  -7  10        5.47       -5.03     34.71 o 
   0  -7  10     2720.27     2816.24    152.76 o 
   1  -7  10     1231.85     1326.50     96.88 o 
   2  -7  10      225.51      249.29     48.80 o 
   3  -7  10     1521.28     1580.08    101.33 o 
   4  -7  10        3.72       20.43     33.18 o 
   5  -7  10      781.89      811.65     69.36 o 
   6  -7  10       88.69       92.46     35.38 o 
  -8  -6  10      192.20      186.64     21.30 o 
  -7  -6  10     1083.73     1074.18     41.27 o 
  -6  -6  10       41.73       56.62     19.85 o 
  -5  -6  10     4064.96     4037.67    100.51 o 
  -4  -6  10     1474.25     1366.26     76.44 o 
  -3  -6  10     5221.28     4826.09    210.65 o 
  -2  -6  10     9921.77     9298.25    406.71 o 
  -1  -6  10       54.56       89.93     40.34 o 
   0  -6  10     2581.91     2617.31    143.99 o 
   1  -6  10        2.48       10.25     35.64 o 
   2  -6  10     5413.49     5680.25    254.86 o 
   3  -6  10     4693.14     4780.91    218.37 o 
   4  -6  10      365.68      355.57     49.90 o 
   5  -6  10       64.79       46.85     33.59 o 
   6  -6  10      840.51      805.41     49.05 o 
   7  -6  10     2983.08     2771.44    133.02 o 
  -9  -5  10       99.96       72.73     23.70 o 
  -8  -5  10      712.63      654.58     39.84 o 
  -7  -5  10     1231.32     1177.35     38.74 o 
  -6  -5  10      130.60      103.13     20.48 o 
  -5  -5  10      131.07      133.78     20.76 o 
  -4  -5  10      655.39      655.84     53.10 o 
  -3  -5  10     9099.60     8468.48    247.74 o 
  -2  -5  10     9267.37     8738.00    488.77 o 
  -1  -5  10       80.53       89.75     18.03 o 
   0  -5  10     2097.59     2099.43     85.93 o 
   1  -5  10     1385.23     1286.26     64.11 o 
   2  -5  10    19660.45    20556.50    587.51 o 
   3  -5  10    10019.56    10158.47    301.18 o 
   4  -5  10      382.60      319.13     37.16 o 
   5  -5  10        9.62      -23.46     21.65 o 
   6  -5  10     1715.03     1614.72     68.16 o 
   7  -5  10     4434.44     4179.13    137.24 o 
   8  -5  10     1578.61     1496.10     66.81 o 
  -9  -4  10        0.43      -12.16     20.98 o 
  -8  -4  10     1855.73     1811.32     64.00 o 
  -7  -4  10     3631.86     3431.72     83.86 o 
  -6  -4  10     1624.27     1519.46     49.41 o 
  -5  -4  10      729.94      681.83     33.68 o 
  -4  -4  10     2976.40     2816.14    105.85 o 
  -3  -4  10     6981.47     6498.02    257.05 o 
  -2  -4  10     4780.54     4271.93    188.36 o 
  -1  -4  10     1580.16     1390.85     88.30 o 
   0  -4  10      583.06      544.71     27.58 o 
   1  -4  10     6224.33     5979.39    283.32 o 
   2  -4  10    17725.33    18402.19    527.88 o 
   3  -4  10     7892.45     8176.04    246.70 o 
   4  -4  10       62.33       86.13     22.90 o 
   5  -4  10      536.40      493.78     37.63 o 
   6  -4  10     1973.34     2013.00     79.64 o 
   7  -4  10     6110.91     5797.54    181.72 o 
   8  -4  10     2080.94     2060.28     81.42 o 
   9  -4  10       66.80       55.15     38.82 o 
  -9  -3  10        2.38        1.69     20.55 o 
  -8  -3  10     2426.86     2265.61     92.06 o 
  -7  -3  10     9868.63     8882.93    211.84 o 
  -6  -3  10     4356.14     3837.82     90.88 o 
  -5  -3  10      311.29      290.06     23.72 o 
  -4  -3  10     1338.48     1207.27     52.32 o 
  -3  -3  10     3971.35     3736.87    134.64 o 
  -2  -3  10     4004.60     3660.03    163.61 o 
  -1  -3  10     2917.29     2638.68    145.10 o 
   0  -3  10     1298.88     1163.55     58.65 o 
   1  -3  10     3598.95     3173.87    272.17 o 
   2  -3  10     3849.94     3940.02    131.69 o 
   3  -3  10     2272.57     2281.89     85.16 o 
   4  -3  10       85.84      114.08     23.05 o 
   5  -3  10     2385.45     2220.70     83.75 o 
   6  -3  10      396.61      366.74     32.99 o 
   7  -3  10     4194.96     4231.88    140.58 o 
   8  -3  10     1185.56     1157.36    144.19 o 
   9  -3  10      498.83      422.65     44.85 o 
 -10  -2  10      192.88      175.46     34.67 o 
  -9  -2  10      117.88      103.65     19.26 o 
  -8  -2  10     1837.51     1817.18     52.50 o 
  -7  -2  10     4127.83     3993.42     93.15 o 
  -6  -2  10     1750.06     1597.54     57.56 o 
  -5  -2  10      363.21      283.21     28.97 o 
  -4  -2  10      515.93      448.25     22.66 o 
  -3  -2  10     3334.56     3063.07     88.11 o 
  -2  -2  10    12632.04    11311.68    301.05 o 
  -1  -2  10     2153.95     2109.86     49.76 o 
   0  -2  10      891.80      909.49     31.02 o 
   1  -2  10      854.75      824.61     29.25 o 
   2  -2  10       59.19      120.19     19.62 o 
   3  -2  10     1099.57     1170.38     44.04 o 
   4  -2  10        8.18       15.59     14.84 o 
   5  -2  10      614.54      612.89     67.04 o 
   6  -2  10      607.06      578.80     57.60 o 
   7  -2  10      133.44      119.68     32.82 o 
   8  -2  10        2.15       -6.95     29.01 o 
   9  -2  10     1692.96     1663.35     80.57 o 
  10  -2  10     3982.84     3865.94    139.09 o 
 -10  -1  10       87.52       74.93     19.07 o 
  -9  -1  10        8.30       12.55     17.09 o 
  -8  -1  10      172.24      139.93     23.26 o 
  -7  -1  10     1015.16      875.39     35.76 o 
  -6  -1  10      320.13      265.38     22.31 o 
  -5  -1  10     2305.29     1924.93     62.15 o 
  -4  -1  10     4895.76     4155.96     84.79 o 
  -3  -1  10      898.25      831.83     29.67 o 
  -2  -1  10    11541.33    10691.97    193.31 o 
  -1  -1  10       17.66       14.73     28.48 o 
   0  -1  10    22977.83    23168.53    401.09 o 
   1  -1  10    22275.02    22539.53    448.68 o 
   2  -1  10      133.24      173.67     15.60 o 
   3  -1  10     2813.46     2901.86     56.73 o 
   4  -1  10      363.42      362.06     24.06 o 
   5  -1  10    11071.79    11080.64    230.55 o 
   6  -1  10    10635.21    10391.49    253.53 o 
   7  -1  10     1489.39     1384.67     55.53 o 
   8  -1  10        5.18       -1.81     21.01 o 
   9  -1  10     1291.73     1166.69     51.53 o 
  10  -1  10     4270.87     4132.69    233.11 o 
 -10   0  10      424.90      411.12     26.66 o 
  -9   0  10     1766.18     1740.72     58.79 o 
  -8   0  10      179.28      168.42     19.70 o 
  -7   0  10      945.52      882.73     36.03 o 
  -6   0  10        7.79      -12.85     15.14 o 
  -5   0  10     6545.90     5677.05    133.98 o 
  -4   0  10     6703.39     5508.74    182.35 o 
  -3   0  10       26.09       55.74     16.44 o 
  -2   0  10      911.81      916.37     86.01 o 
  -1   0  10     4164.39     3739.85     96.67 o 
   0   0  10    48914.41    48354.29   1041.25 o 
   1   0  10    30451.64    30063.84    570.39 o 
   2   0  10      817.97      841.14     31.86 o 
   3   0  10     6808.26     6574.54    122.73 o 
   4   0  10     6369.96     6499.60    111.11 o 
   5   0  10    42820.21    42045.99    961.14 o 
   6   0  10    18164.98    18045.33    422.85 o 
   7   0  10       80.79       49.56     22.23 o 
   8   0  10      625.63      531.45     34.75 o 
   9   0  10     1230.74     1170.51     51.58 o 
  10   0  10     4450.42     4462.95    122.91 o 
  11   0  10     2580.33     2527.86     80.78 o 
 -10   1  10     2819.18     2970.27     84.19 o 
  -9   1  10     7701.38     7660.83    160.91 o 
  -8   1  10      537.67      487.10     28.88 o 
  -7   1  10     2389.89     2236.21     59.73 o 
  -6   1  10      207.47      153.91     18.60 o 
  -5   1  10    15039.74    12446.00    259.77 o 
  -4   1  10    16648.76    14538.28    334.16 o 
  -3   1  10     1876.81     1683.78     42.55 o 
  -2   1  10      214.58      220.48     18.81 o 
  -1   1  10     8065.24     7593.18    155.53 o 
   0   1  10    38135.53    37462.97    708.22 o 
   1   1  10    17178.14    16238.99    258.64 o 
   2   1  10      364.67      449.39     28.39 o 
   3   1  10     2117.10     2144.71     48.15 o 
   4   1  10    16657.52    16366.66    308.35 o 
   5   1  10    40108.58    40931.02    693.54 o 
   6   1  10     8712.07     8550.62    210.61 o 
   7   1  10     1148.65     1219.71     74.93 o 
   8   1  10     1333.76     1305.85     53.12 o 
   9   1  10     2263.61     2165.28     71.37 o 
  10   1  10     5348.08     5066.13    178.79 o 
  11   1  10     1282.84     1330.10     55.63 o 
 -10   2  10     4482.74     4875.22    151.97 o 
  -9   2  10     4516.39     4500.61    118.84 o 
  -8   2  10       36.90       55.52     16.80 o 
  -7   2  10     1503.99     1449.16     44.81 o 
  -6   2  10     1619.18     1488.01     49.91 o 
  -5   2  10    21574.79    18495.81    324.90 o 
  -4   2  10    23307.14    21189.73    412.18 o 
  -3   2  10       29.82       38.91     13.68 o 
  -2   2  10     3188.75     2894.43     80.05 o 
  -1   2  10     6353.37     6224.88    117.61 o 
   0   2  10    16487.60    15315.28    245.39 o 
   1   2  10    11293.17    10754.83    162.47 o 
   2   2  10        6.13       36.31     10.39 o 
   3   2  10      240.86      273.08     14.82 o 
   4   2  10     6301.19     6496.27    109.21 o 
   5   2  10     9621.76    10083.25    149.28 o 
   6   2  10      760.16      799.02     21.97 o 
   7   2  10     3898.64     3988.91     89.01 o 
   8   2  10     1219.69     1262.77     51.99 o 
   9   2  10     1503.20     1575.10     58.55 o 
  10   2  10     2613.91     2555.50     80.44 o 
  11   2  10        2.10       -5.62     23.11 o 
 -10   3  10     1058.30     1128.27     48.93 o 
  -9   3  10     1350.50     1461.56     56.62 o 
  -8   3  10        3.01        4.67     21.45 o 
  -7   3  10      504.04      462.21     30.42 o 
  -6   3  10     1824.01     1561.71     47.20 o 
  -5   3  10    16776.81    14309.42    282.13 o 
  -4   3  10    13756.19    12489.31    247.28 o 
  -3   3  10     1084.90      948.32     60.78 o 
  -2   3  10     6733.91     5991.27    148.26 o 
  -1   3  10      134.50      171.04     27.71 o 
   0   3  10    13490.72    13182.21    196.75 o 
   1   3  10    10443.01    10310.77    166.53 o 
   2   3  10     1152.33     1128.18     28.85 o 
   3   3  10     1731.72     1736.76     53.71 o 
   4   3  10     1085.60     1090.28     29.35 o 
   5   3  10      220.08      216.99     12.58 o 
   6   3  10       35.20       89.99     13.85 o 
   7   3  10     3176.02     3275.24     55.22 o 
   8   3  10     2143.12     2143.34     48.02 o 
   9   3  10        5.68       26.89     21.44 o 
  10   3  10        8.30        4.80     22.15 o 
  11   3  10     1194.32     1063.89     59.92 o 
 -10   4  10      480.57      506.74     35.98 o 
  -9   4  10      744.68      888.63     45.38 o 
  -8   4  10        6.44        2.56     16.70 o 
  -7   4  10       14.61       20.13     16.64 o 
  -6   4  10       23.66       41.64     16.45 o 
  -5   4  10      607.11      509.25     28.98 o 
  -4   4  10     1546.75     1416.28     44.97 o 
  -3   4  10     3356.23     3107.82     75.49 o 
  -2   4  10    11489.92    10826.16    317.82 o 
  -1   4  10     1414.19     1376.30     60.04 o 
   0   4  10     4297.20     4539.39     98.59 o 
   1   4  10     1083.20     1082.63     36.09 o 
   2   4  10     9454.97     9715.16    170.43 o 
   3   4  10    16299.43    17180.16    264.49 o 
   4   4  10     4404.99     4620.37     78.18 o 
   5   4  10      201.89      225.13     14.85 o 
   6   4  10      716.64      718.82     22.08 o 
   7   4  10     3067.87     3338.40     64.41 o 
   8   4  10     3043.71     3083.49     62.53 o 
   9   4  10     2613.14     2695.15     62.93 o 
  10   4  10     1602.86     1548.35     84.63 o 
  11   4  10     1579.64     1508.15     69.00 o 
  -9   5  10     1336.53     1546.25     50.05 o 
  -8   5  10       10.86       15.52     20.57 o 
  -7   5  10     1784.64     1784.17     52.97 o 
  -6   5  10     2764.00     2515.08     70.35 o 
  -5   5  10      354.41      299.26     22.46 o 
  -4   5  10        3.03       -5.71     14.10 o 
  -3   5  10      854.39      864.44     35.93 o 
  -2   5  10     4704.04     4356.73     99.40 o 
  -1   5  10     8544.81     8945.85    368.52 o 
   0   5  10     1846.90     1777.79     55.04 o 
   1   5  10       53.57       51.78     16.41 o 
   2   5  10    10749.89    11722.58    197.98 o 
   3   5  10    26318.67    28853.38    437.67 o 
   4   5  10    10013.45    10613.89    166.75 o 
   5   5  10      288.17      277.35     14.50 o 
   6   5  10      207.43      253.63     16.06 o 
   7   5  10     6410.72     6713.80    120.42 o 
   8   5  10     9542.86     9736.03    170.44 o 
   9   5  10     6390.67     6401.12    132.68 o 
  10   5  10     1056.39     1070.87     42.77 o 
  11   5  10      117.19      103.07     32.14 o 
  -9   6  10      766.87      854.55     54.31 o 
  -8   6  10      188.58      183.33     22.30 o 
  -7   6  10     6121.97     5823.35    126.43 o 
  -6   6  10     8683.60     7861.92    186.61 o 
  -5   6  10      888.16      873.93     41.88 o 
  -4   6  10      940.84      885.46     42.83 o 
  -3   6  10      246.84      337.65     28.64 o 
  -2   6  10    12886.40    11945.70    370.36 o 
  -1   6  10    23040.92    22868.72    496.71 o 
   0   6  10     4092.23     4424.30    175.87 o 
   1   6  10      188.63      261.66     30.18 o 
   2   6  10     7904.98     8504.18    329.93 o 
   3   6  10    15924.35    17040.09    283.22 o 
   4   6  10    10185.22    10704.75    181.89 o 
   5   6  10        3.00       23.70     13.88 o 
   6   6  10        6.80       23.86     11.45 o 
   7   6  10     9137.83     9305.70    162.82 o 
   8   6  10    10347.33    10538.73    208.23 o 
   9   6  10      948.94     1032.15     35.63 o 
  10   6  10     1016.96     1021.08     36.30 o 
  11   6  10      117.26      119.61     19.08 o 
  -8   7  10      623.46      740.84     64.41 o 
  -7   7  10     6722.66     6743.23    162.78 o 
  -6   7  10     6583.41     6057.92    149.44 o 
  -5   7  10      129.39      122.34     22.00 o 
  -4   7  10     2231.22     2174.40     69.28 o 
  -3   7  10     3085.16     2959.61     87.69 o 
  -2   7  10    20434.98    18554.82    447.72 o 
  -1   7  10    14911.10    14660.45    325.32 o 
   0   7  10       62.43       59.78     33.53 o 
   1   7  10     1746.60     1740.94     44.51 o 
   2   7  10      269.21      415.62     39.09 o 
   3   7  10    10126.54    11149.47    244.06 o 
   4   7  10     6966.88     7393.75    129.41 o 
   5   7  10      594.52      602.30     23.04 o 
   6   7  10      193.79      249.11     32.21 o 
   7   7  10     4081.80     4044.99     85.92 o 
   8   7  10     4614.31     4648.56    113.42 o 
   9   7  10      538.27      541.92     23.08 o 
  10   7  10     4297.37     4241.64     83.36 o 
  11   7  10       86.56       62.04     16.02 o 
  -8   8  10      483.25      558.79     55.52 o 
  -7   8  10     3392.40     3573.44    163.51 o 
  -6   8  10     2343.60     2065.90    107.42 o 
  -5   8  10      850.56      825.33     40.71 o 
  -4   8  10     1888.04     1763.34     75.69 o 
  -3   8  10     3649.60     3463.03     97.38 o 
  -2   8  10    19634.90    18250.06    402.27 o 
  -1   8  10     2908.05     2885.75     87.80 o 
   0   8  10     7217.06     7270.20    168.94 o 
   1   8  10     4499.74     4689.47     86.18 o 
   2   8  10     1094.38     1291.29     32.45 o 
   3   8  10     7305.52     7789.15    135.65 o 
   4   8  10      121.05      152.73     14.29 o 
   5   8  10     4646.93     4860.62     89.45 o 
   6   8  10     3199.08     3225.08     71.25 o 
   7   8  10        7.39       -3.39     16.26 o 
   8   8  10      328.71      315.13     24.04 o 
   9   8  10     1539.46     1435.33     42.16 o 
  10   8  10     5530.32     5533.73    136.35 o 
  11   8  10     1173.36     1195.38     35.81 o 
  -7   9  10      588.26      562.02     52.99 o 
  -6   9  10      151.48      156.99     33.12 o 
  -5   9  10      273.33      201.14     23.86 o 
  -4   9  10      104.64      132.71     22.21 o 
  -3   9  10      209.62      227.37     25.17 o 
  -2   9  10     1316.98     1357.60     51.44 o 
  -1   9  10      326.81      322.50     25.73 o 
   0   9  10    12222.04    12398.91    328.52 o 
   1   9  10     5298.23     5365.76    109.31 o 
   2   9  10     4105.42     4439.41     82.49 o 
   3   9  10     4093.94     4354.92     81.28 o 
   4   9  10     3676.70     3749.91     71.93 o 
   5   9  10    15276.96    16298.66    273.03 o 
   6   9  10     8320.18     8534.38    165.66 o 
   7   9  10      154.29      141.18     17.36 o 
   8   9  10       27.58       30.07     21.27 o 
   9   9  10     1650.70     1508.47     43.58 o 
  10   9  10     4779.09     4682.45    118.37 o 
  -6  10  10       61.02       25.35     27.65 o 
  -5  10  10      479.50      521.91     46.54 o 
  -4  10  10     1635.21     1561.16     56.16 o 
  -3  10  10      526.89      550.02     34.32 o 
  -2  10  10      124.64      162.97     22.93 o 
  -1  10  10     2739.13     2617.20    122.78 o 
   0  10  10     7049.60     6722.24    136.85 o 
   1  10  10     3901.12     3867.66     83.24 o 
   2  10  10       70.70       97.34     12.81 o 
   3  10  10       10.47       22.99     11.64 o 
   4  10  10     5670.88     6073.56    109.49 o 
   5  10  10    19394.15    19987.04    332.56 o 
   6  10  10     5579.12     5758.34    116.69 o 
   7  10  10      130.58      127.83     17.36 o 
   8  10  10       19.44       32.99     17.58 o 
   9  10  10     2317.74     2240.16     57.38 o 
  10  10  10     5328.15     5203.37    110.26 o 
  -6  11  10        0.60       19.68     28.04 o 
  -5  11  10     2628.29     2696.43    125.20 o 
  -4  11  10     3957.00     3785.17    163.91 o 
  -3  11  10     1138.58     1095.31     46.95 o 
  -2  11  10      259.95      248.41     24.90 o 
  -1  11  10      520.04      481.82     53.28 o 
   0  11  10     1601.12     1531.99     55.60 o 
   1  11  10     3401.18     3389.25     74.72 o 
   2  11  10     2796.93     2936.82     66.38 o 
   3  11  10     1080.25     1153.90     35.03 o 
   4  11  10     2666.69     2746.38     56.83 o 
   5  11  10     5769.24     5994.92    108.96 o 
   6  11  10     2930.96     3072.07     69.40 o 
   7  11  10       16.07       19.47     14.72 o 
   8  11  10      196.99      185.69     22.42 o 
   9  11  10     1364.46     1389.04     50.06 o 
  -4  12  10     4065.45     4099.91    174.88 o 
  -3  12  10      784.12      766.72     52.42 o 
  -2  12  10      760.08      826.22     40.01 o 
  -1  12  10       19.95       21.06     17.77 o 
   0  12  10     3414.42     3286.98    118.14 o 
   1  12  10     6333.21     6271.07    126.04 o 
   2  12  10     1824.29     1835.21     47.26 o 
   3  12  10        8.16       -3.68     11.92 o 
   4  12  10       62.24       69.00     13.82 o 
   5  12  10      723.96      783.07     30.04 o 
   6  12  10     3219.03     3373.80     67.86 o 
   7  12  10      236.30      245.65     20.43 o 
   8  12  10      618.52      633.72     29.38 o 
  -3  13  10      209.53      246.87     30.56 o 
  -2  13  10      853.29      818.46     53.20 o 
  -1  13  10      313.56      290.38     43.23 o 
   0  13  10     2025.54     1922.51     60.40 o 
   1  13  10     5791.12     5536.56    113.68 o 
   2  13  10        3.34       20.11     13.43 o 
   3  13  10     5057.89     5194.20    106.75 o 
   4  13  10     1892.04     1898.88     44.26 o 
   5  13  10      289.86      295.10     18.61 o 
   6  13  10     1136.73     1166.24     40.70 o 
   7  13  10       11.18       43.70     15.78 o 
  -1  14  10      961.39      940.30     54.31 o 
   0  14  10      699.38      785.10     51.60 o 
   1  14  10     1690.19     1511.66     85.14 o 
   2  14  10      845.95      818.93     30.77 o 
   3  14  10     7077.53     7165.71    142.23 o 
   4  14  10     2728.11     2842.63     71.72 o 
   5  14  10      721.79      734.73     26.73 o 
  -2  -9  11     2332.74     2559.31    141.79 o 
  -1  -9  11     4648.31     4971.37    232.12 o 
   0  -9  11      232.94      228.95     54.74 o 
  -5  -8  11      790.05      757.97    174.57 o 
  -4  -8  11       26.54       50.33     40.12 o 
  -3  -8  11      842.35      865.26     78.56 o 
  -2  -8  11     3645.85     4200.92    202.05 o 
  -1  -8  11     2953.86     3120.99    162.36 o 
   0  -8  11      313.99      377.28     58.97 o 
   1  -8  11        5.50      -34.73     39.15 o 
   2  -8  11     1071.14     1268.41     98.17 o 
   3  -8  11     5875.87     6071.88    274.49 o 
  -6  -7  11     4492.09     4436.81    187.86 o 
  -5  -7  11     1915.92     1776.76     62.90 o 
  -4  -7  11      191.41      174.82     25.95 o 
  -3  -7  11      752.73      846.24     76.80 o 
  -2  -7  11     2754.39     2974.04    155.52 o 
  -1  -7  11     2632.05     2707.72    146.31 o 
   0  -7  11      846.26      777.31     77.51 o 
   1  -7  11      593.92      657.82     73.47 o 
   2  -7  11     1661.91     1644.39    110.23 o 
   3  -7  11     3070.57     3242.40    166.83 o 
   4  -7  11     1745.63     1702.42    107.74 o 
   5  -7  11        2.89        6.45     34.90 o 
  -7  -6  11     1432.28     1383.73     48.06 o 
  -6  -6  11     5240.94     4918.30    204.28 o 
  -5  -6  11     2178.44     2007.06     63.83 o 
  -4  -6  11        0.48       -9.49     19.95 o 
  -3  -6  11       33.81       44.58     18.46 o 
  -2  -6  11     1694.10     1702.61    108.18 o 
  -1  -6  11     5209.67     5138.43    236.32 o 
   0  -6  11     1530.91     1663.46    110.22 o 
   1  -6  11       36.04       62.69     38.46 o 
   2  -6  11        3.76       39.26     39.40 o 
   3  -6  11       58.67       57.50     39.47 o 
   4  -6  11      254.41      169.75     43.88 o 
   5  -6  11        0.62       47.45     25.59 o 
   6  -6  11       64.91       87.16     26.98 o 
  -8  -5  11       21.45       -0.45     22.46 o 
  -7  -5  11      461.00      416.95     39.41 o 
  -6  -5  11     1157.27     1035.31     42.20 o 
  -5  -5  11      883.53      813.30     37.80 o 
  -4  -5  11      137.29      136.34     21.06 o 
  -3  -5  11     2246.58     2043.86     63.98 o 
  -2  -5  11      480.62      453.50     36.98 o 
  -1  -5  11     6493.31     6776.27    224.17 o 
   0  -5  11       61.34       36.78     27.90 o 
   1  -5  11     4386.97     4424.74    150.56 o 
   2  -5  11     4733.06     4751.51    157.45 o 
   3  -5  11        2.27       33.09     34.28 o 
   4  -5  11      883.90      897.33     77.30 o 
   5  -5  11      127.56      118.37     27.82 o 
   6  -5  11     1644.75     1595.16     69.96 o 
   7  -5  11     2535.77     2345.31    139.68 o 
  -8  -4  11      958.78      867.67     45.14 o 
  -7  -4  11      298.37      272.48     28.93 o 
  -6  -4  11      336.44      292.40     24.83 o 
  -5  -4  11       78.38       61.63     18.98 o 
  -4  -4  11     1912.97     1781.72     72.42 o 
  -3  -4  11     2533.48     2352.69     63.11 o 
  -2  -4  11      110.57      111.01     18.24 o 
  -1  -4  11      649.60      596.11     30.26 o 
   0  -4  11      714.02      603.77     45.68 o 
   1  -4  11    12603.93    13083.30    412.14 o 
   2  -4  11    14230.89    14601.10    426.45 o 
   3  -4  11       29.93       54.02     28.70 o 
   4  -4  11     1847.96     1796.43     75.79 o 
   5  -4  11      558.36      554.49     41.96 o 
   6  -4  11     9275.88     8615.74    271.21 o 
   7  -4  11     8283.35     7792.08    237.37 o 
   8  -4  11      408.39      349.81     52.21 o 
  -9  -3  11     1320.93     1226.59     50.66 o 
  -8  -3  11     5756.28     5380.31    138.83 o 
  -7  -3  11     1026.90     1025.23     46.67 o 
  -6  -3  11      959.33      901.57     44.62 o 
  -5  -3  11        6.04       -6.77     15.64 o 
  -4  -3  11     6878.92     6197.62    204.02 o 
  -3  -3  11    13811.14    12293.85    415.76 o 
  -2  -3  11     3339.50     3168.88    151.34 o 
  -1  -3  11        1.48        9.81     15.09 o 
   0  -3  11     1369.49     1316.33     43.78 o 
   1  -3  11    22537.25    22738.89    651.25 o 
   2  -3  11    15797.51    15954.79    463.26 o 
   3  -3  11       22.84       25.68     22.49 o 
   4  -3  11      667.20      644.69     44.62 o 
   5  -3  11     2469.40     2496.88    105.26 o 
   6  -3  11    16479.76    15864.21    458.19 o 
   7  -3  11     6295.07     6234.84    282.05 o 
   8  -3  11      129.50       85.14     41.02 o 
   9  -3  11      540.75      463.80     57.59 o 
  -9  -2  11     4662.51     4448.57    194.83 o 
  -8  -2  11     7695.42     7697.36    321.93 o 
  -7  -2  11      172.52      176.68     20.46 o 
  -6  -2  11     2494.94     2175.69     70.67 o 
  -5  -2  11      143.22      154.23     26.01 o 
  -4  -2  11    21068.91    19044.56    670.58 o 
  -3  -2  11    23633.61    22753.99    472.41 o 
  -2  -2  11      593.99      582.21     25.82 o 
  -1  -2  11     1467.00     1451.68     39.77 o 
   0  -2  11     2265.70     2278.82     52.91 o 
   1  -2  11    16669.73    17049.72    299.21 o 
   2  -2  11     9003.54     9445.50    265.19 o 
   3  -2  11      261.88      319.18     24.64 o 
   4  -2  11      348.30      288.29     50.49 o 
   5  -2  11     2978.69     2876.14     86.45 o 
   6  -2  11    12410.66    12104.52    289.40 o 
   7  -2  11     2189.88     2251.41    119.41 o 
   8  -2  11     1131.11     1079.79     66.39 o 
   9  -2  11      947.29      784.84     69.67 o 
  -9  -1  11     3809.17     3686.01     87.54 o 
  -8  -1  11     3552.98     3320.06    118.61 o 
  -7  -1  11       27.04       23.90     17.12 o 
  -6  -1  11      658.72      595.65     61.35 o 
  -5  -1  11     1125.13      896.93     37.34 o 
  -4  -1  11    20200.15    18677.26    367.72 o 
  -3  -1  11    16155.05    15262.46    270.54 o 
  -2  -1  11      182.15      206.28     21.06 o 
  -1  -1  11     5357.95     5448.06    117.55 o 
   0  -1  11      930.96     1066.90    112.36 o 
   1  -1  11    15548.02    16420.39    288.12 o 
   2  -1  11     6974.48     7524.50    140.20 o 
   3  -1  11      102.33      106.77     20.40 o 
   4  -1  11      631.14      643.69     31.66 o 
   5  -1  11       22.00        7.37     17.49 o 
   6  -1  11      709.82      739.94     40.62 o 
   7  -1  11      148.56      139.38     25.94 o 
   8  -1  11      849.48      783.23     43.41 o 
   9  -1  11      894.10      757.94     55.10 o 
  10  -1  11       14.04       74.28     34.35 o 
 -10   0  11        0.95      -34.22     17.11 o 
  -9   0  11     1371.53     1284.52     52.93 o 
  -8   0  11     1068.38      927.47     37.23 o 
  -7   0  11      277.42      256.31     25.49 o 
  -6   0  11       68.78       26.74     16.63 o 
  -5   0  11      517.35      439.00     26.18 o 
  -4   0  11     4693.92     4237.38    114.06 o 
  -3   0  11     1738.66     1581.04     67.45 o 
  -2   0  11     1346.34     1304.75     65.40 o 
  -1   0  11     5028.67     5007.65    163.45 o 
   0   0  11      629.05      776.47     67.74 o 
   1   0  11     6795.12     6673.58    139.06 o 
   2   0  11     2300.05     2429.61     56.52 o 
   3   0  11     4594.95     4541.08     83.65 o 
   4   0  11     9654.36     9228.73    168.31 o 
   5   0  11     3967.95     3785.87    107.88 o 
   6   0  11       77.12       83.41     23.75 o 
   7   0  11      125.68       99.30     24.61 o 
   8   0  11      863.01      741.19     59.31 o 
   9   0  11     1752.03     1587.84     60.79 o 
  10   0  11     1076.68     1068.78     51.63 o 
 -10   1  11      742.34      773.65     39.51 o 
  -9   1  11      326.96      285.62     27.54 o 
  -8   1  11     1634.29     1618.01     49.67 o 
  -7   1  11      225.77      211.97     21.06 o 
  -6   1  11     1021.79      861.99     35.70 o 
  -5   1  11     1895.83     1646.10     48.53 o 
  -4   1  11      112.93      131.80     16.03 o 
  -3   1  11       17.45       18.28     12.51 o 
  -2   1  11       97.95       95.08     14.54 o 
  -1   1  11     6330.12     6182.88    130.67 o 
   0   1  11     7603.53     7561.94    155.76 o 
   1   1  11       53.70       70.84     12.80 o 
   2   1  11       61.91       44.52     14.75 o 
   3   1  11     5428.66     5536.43    105.81 o 
   4   1  11    21192.33    21112.76    364.02 o 
   5   1  11     7764.59     7693.21    140.70 o 
   6   1  11        3.51       -3.28     20.33 o 
   7   1  11      368.76      329.87     29.96 o 
   8   1  11     2586.74     2496.84     80.05 o 
   9   1  11     5890.52     5794.45    152.44 o 
  10   1  11     4014.39     4031.04    113.95 o 
  11   1  11      788.45      772.62     53.97 o 
 -10   2  11     1324.96     1361.38     65.73 o 
  -9   2  11       54.82       31.05     22.73 o 
  -8   2  11     1497.43     1440.95     45.97 o 
  -7   2  11        2.48      -29.84     14.92 o 
  -6   2  11    11099.22     9590.53    197.12 o 
  -5   2  11    12041.64    10825.53    196.56 o 
  -4   2  11     1059.19     1043.36     61.88 o 
  -3   2  11       67.45       79.07     15.45 o 
  -2   2  11       82.16       97.74     13.77 o 
  -1   2  11     9817.32     9083.09    166.24 o 
   0   2  11    17288.15    16398.43    319.99 o 
   1   2  11     8595.63     7885.86    123.79 o 
   2   2  11     2098.96     2079.70     44.74 o 
   3   2  11     2739.35     2868.03     55.83 o 
   4   2  11    16003.04    16120.17    256.63 o 
   5   2  11     6484.68     6688.52    113.29 o 
   6   2  11      130.09      130.81     16.23 o 
   7   2  11      198.52      213.38     26.28 o 
   8   2  11     5116.31     5097.11    135.63 o 
   9   2  11     9063.38     8760.83    217.33 o 
  10   2  11     1438.11     1335.35     55.00 o 
  11   2  11       23.61        5.74     24.32 o 
  -9   3  11      224.42      245.04     29.56 o 
  -8   3  11      214.58      203.52     28.63 o 
  -7   3  11      121.37       85.41     28.56 o 
  -6   3  11    11433.30    10012.82    202.96 o 
  -5   3  11    13572.82    12610.53    260.89 o 
  -4   3  11      517.31      477.14     42.24 o 
  -3   3  11     3099.03     2840.23    116.53 o 
  -2   3  11      475.57      477.28     25.82 o 
  -1   3  11    31026.79    29521.71    508.19 o 
   0   3  11    28423.16    26522.96    514.69 o 
   1   3  11     7488.57     7169.18    120.28 o 
   2   3  11       15.63       21.03     10.61 o 
   3   3  11      122.12      164.01     16.54 o 
   4   3  11     9872.60     9904.67    161.07 o 
   5   3  11    12113.99    12612.59    185.07 o 
   6   3  11     1012.09     1073.85     26.07 o 
   7   3  11      217.77      226.18     13.88 o 
   8   3  11     1548.42     1648.75     59.47 o 
   9   3  11     5163.51     5230.45    178.04 o 
  10   3  11       70.74      132.33     65.45 o 
  11   3  11     1342.22     1238.43     65.07 o 
  -9   4  11      725.05      783.31     73.24 o 
  -8   4  11       27.12       16.77     22.70 o 
  -7   4  11      363.50      298.42     24.33 o 
  -6   4  11     8706.08     7875.10    164.59 o 
  -5   4  11    10099.16     9496.75    194.44 o 
  -4   4  11       22.13       26.04     15.80 o 
  -3   4  11     4880.64     4594.36    136.70 o 
  -2   4  11     2897.61     2972.54    104.31 o 
  -1   4  11    34648.02    34355.55    962.84 o 
   0   4  11    15752.96    15765.52    251.39 o 
   1   4  11     1906.85     1982.20     53.41 o 
   2   4  11    12527.71    12543.53    218.32 o 
   3   4  11       70.84      102.21     13.06 o 
   4   4  11    16111.38    16867.36    260.77 o 
   5   4  11     3803.82     3849.91     67.24 o 
   6   4  11     1417.43     1431.95     32.57 o 
   7   4  11     2511.66     2549.26     49.11 o 
   8   4  11       11.54       15.77     11.87 o 
   9   4  11      808.02      769.87     62.97 o 
  10   4  11      141.86      137.11     31.41 o 
  11   4  11     2479.05     2595.66     99.05 o 
  -9   5  11      293.21      320.99     33.08 o 
  -8   5  11      302.49      315.32     25.62 o 
  -7   5  11        1.55       -5.12     22.19 o 
  -6   5  11     2264.68     2082.14     58.98 o 
  -5   5  11     1351.77     1315.74     44.60 o 
  -4   5  11      222.60      212.72     21.67 o 
  -3   5  11      473.02      495.81     28.00 o 
  -2   5  11      899.28      926.05     46.25 o 
  -1   5  11    10817.12    11006.41    321.91 o 
   0   5  11      673.52      677.90     43.57 o 
   1   5  11    22815.71    23275.28    424.02 o 
   2   5  11    14698.01    15178.89    261.32 o 
   3   5  11     3457.21     3744.81     65.94 o 
   4   5  11     9964.28    10515.44    166.10 o 
   5   5  11      258.12      262.87     16.23 o 
   6   5  11    10033.11    10404.02    164.92 o 
   7   5  11     8957.29     9078.87    145.52 o 
   8   5  11      301.89      273.72     16.49 o 
   9   5  11       67.85       44.71     13.88 o 
  10   5  11      815.20      835.30     51.27 o 
  11   5  11     3093.11     3000.85    108.88 o 
  -9   6  11       68.27       57.52     21.13 o 
  -8   6  11     1587.61     1740.77     54.18 o 
  -7   6  11      204.52      196.39     22.50 o 
  -6   6  11     1284.51     1229.32     46.82 o 
  -5   6  11      536.87      448.89     32.36 o 
  -4   6  11      673.63      624.38     37.15 o 
  -3   6  11     2333.42     2097.11     69.17 o 
  -2   6  11      229.21      262.00     27.31 o 
  -1   6  11       96.13      107.24     20.60 o 
   0   6  11     2213.29     2347.83     86.29 o 
   1   6  11     8480.23     8872.66    374.20 o 
   2   6  11     8429.88     8435.21    146.57 o 
   3   6  11      114.57      117.98     13.61 o 
   4   6  11      767.83      826.82     26.75 o 
   5   6  11     6133.64     6352.42    113.34 o 
   6   6  11    29254.04    29462.36    448.02 o 
   7   6  11    10658.17    10795.28    170.83 o 
   8   6  11       21.71       20.93     13.24 o 
   9   6  11        4.17        1.93     13.06 o 
  10   6  11     2073.26     2100.20     48.54 o 
  11   6  11     5411.32     5555.67    196.32 o 
  -8   7  11     2755.49     3046.88     88.31 o 
  -7   7  11      725.26      760.59     41.39 o 
  -6   7  11      579.75      555.09     35.40 o 
  -5   7  11      146.85      133.22     23.66 o 
  -4   7  11     3323.23     3153.25     90.43 o 
  -3   7  11    10647.47     9949.94    232.71 o 
  -2   7  11     3409.13     3054.66     90.30 o 
  -1   7  11     1291.75     1377.70     77.42 o 
   0   7  11     3226.52     3091.76    150.68 o 
   1   7  11     5011.94     5209.19    107.23 o 
   2   7  11     4994.56     5174.95     94.48 o 
   3   7  11     2289.86     2528.51     52.84 o 
   4   7  11     1432.45     1472.41     36.68 o 
   5   7  11     4496.71     5012.86     92.46 o 
   6   7  11    13056.33    13362.42    225.89 o 
   7   7  11     6205.12     6342.94    114.00 o 
   8   7  11       24.45       40.52     27.96 o 
   9   7  11      212.93      212.48     17.49 o 
  10   7  11     1333.42     1322.26     36.74 o 
  11   7  11     4857.04     4891.04     93.91 o 
  -8   8  11      873.22     1057.01     76.15 o 
  -7   8  11      588.36      675.40     47.29 o 
  -6   8  11      122.76      113.32     23.48 o 
  -5   8  11       41.69       84.55     21.78 o 
  -4   8  11     4642.94     4489.50    118.02 o 
  -3   8  11    11465.65    11375.50    263.11 o 
  -2   8  11     2694.44     2452.37     85.32 o 
  -1   8  11       62.45       62.25     25.49 o 
   0   8  11       14.31       38.72     15.12 o 
   1   8  11     9819.01    10302.32    231.21 o 
   2   8  11    14612.16    15066.37    252.87 o 
   3   8  11     4273.93     4499.35     83.80 o 
   4   8  11      341.78      337.68     18.36 o 
   5   8  11      225.10      220.34     18.02 o 
   6   8  11     1966.93     2074.14     47.08 o 
   7   8  11     2903.63     3029.29     68.64 o 
   8   8  11      605.95      645.02     43.20 o 
   9   8  11       33.60       49.51     16.12 o 
  10   8  11      146.32      129.37     24.40 o 
  -7   9  11      909.57      820.70     64.61 o 
  -6   9  11      494.88      444.36     33.04 o 
  -5   9  11      190.42      158.78     29.35 o 
  -4   9  11     1666.58     1478.75     55.99 o 
  -3   9  11     3900.72     3894.29    145.35 o 
  -2   9  11     1596.69     1552.42     57.84 o 
  -1   9  11      857.56      894.95     43.04 o 
   0   9  11      771.45      747.51     31.77 o 
   1   9  11     5433.38     5508.74    132.16 o 
   2   9  11    12489.20    13196.63    223.13 o 
   3   9  11     1937.65     2011.26     44.81 o 
   4   9  11     2089.16     2225.33     48.46 o 
   5   9  11     2250.50     2272.93     49.50 o 
   6   9  11      356.08      361.73     19.93 o 
   7   9  11     2490.80     2633.63     62.01 o 
   8   9  11      239.06      264.54     21.10 o 
   9   9  11     1199.21     1189.33     39.12 o 
  10   9  11     1342.90     1369.84     42.31 o 
  -6  10  11       19.74       -7.53     27.05 o 
  -5  10  11      503.08      575.93     92.07 o 
  -4  10  11       11.64       55.62     21.70 o 
  -3  10  11     2682.37     2646.58    117.59 o 
  -2  10  11     1150.12     1106.06     47.04 o 
  -1  10  11     1751.07     1756.64     58.94 o 
   0  10  11     2115.60     2224.66     57.50 o 
   1  10  11     1258.82     1411.68     88.50 o 
   2  10  11     5423.24     5481.02    112.27 o 
   3  10  11      149.18      193.60     15.68 o 
   4  10  11    14494.78    15003.39    252.91 o 
   5  10  11     7175.79     7452.24    132.16 o 
   6  10  11     1110.44     1114.48     32.92 o 
   7  10  11     2768.68     2773.93     65.15 o 
   8  10  11      282.62      262.47     21.15 o 
   9  10  11     6676.67     6877.81    138.84 o 
  10  10  11     4835.97     4920.76    104.64 o 
  -5  11  11     2449.40     2436.58    117.31 o 
  -4  11  11       20.37       41.52     22.20 o 
  -3  11  11     1497.51     1432.84     73.27 o 
  -2  11  11       85.70       61.62     21.36 o 
  -1  11  11     2926.20     2877.05     81.98 o 
   0  11  11     5881.34     5946.71    143.50 o 
   1  11  11       80.37      106.51     18.89 o 
   2  11  11      679.98      700.48     28.65 o 
   3  11  11     1618.22     1697.45     40.33 o 
   4  11  11    13035.80    13397.63    227.47 o 
   5  11  11     6504.71     6724.61    120.94 o 
   6  11  11      254.18      239.02     18.11 o 
   7  11  11      778.76      810.81     29.36 o 
   8  11  11     3361.90     3383.67     83.99 o 
   9  11  11    11198.00    11258.71    217.19 o 
  -4  12  11       20.79        4.82     23.76 o 
  -3  12  11     1721.67     1732.08     89.71 o 
  -2  12  11       80.65       79.73     23.17 o 
  -1  12  11     7509.23     7247.19    172.02 o 
   0  12  11     6423.22     6273.27    149.61 o 
   1  12  11      215.27      213.99     33.67 o 
   2  12  11      225.25      203.86     18.18 o 
   3  12  11      475.23      479.32     24.33 o 
   4  12  11     7655.63     7968.97    140.84 o 
   5  12  11     4674.16     4823.20     91.15 o 
   6  12  11       10.63        7.34     14.30 o 
   7  12  11        2.81      -11.74     13.71 o 
   8  12  11     2957.41     2977.90     70.06 o 
  -3  13  11      464.76      388.70     37.72 o 
  -2  13  11      718.73      733.05     53.80 o 
  -1  13  11     9606.86     9543.38    219.78 o 
   0  13  11     5776.42     5359.42    266.68 o 
   1  13  11       45.70       55.45     15.71 o 
   2  13  11      711.95      711.77     29.77 o 
   3  13  11      999.40     1015.80     38.53 o 
   4  13  11     5062.10     5198.19    107.83 o 
   5  13  11     2716.30     2786.88     59.35 o 
   6  13  11      268.69      249.16     18.69 o 
   7  13  11       11.68       16.12     14.57 o 
   0  14  11     1258.04     1142.68     48.34 o 
   1  14  11      189.16      185.75     23.12 o 
   2  14  11      746.92      720.14     30.21 o 
   3  14  11      244.20      242.76     19.27 o 
   4  14  11     2245.67     2362.28     58.15 o 
   5  14  11      907.18      984.60     34.35 o 
  -3  -8  12      241.73      244.31     50.91 o 
  -2  -8  12      491.81      548.29     65.78 o 
  -1  -8  12        5.77       20.86     39.87 o 
   0  -8  12      306.09      286.08     55.25 o 
   1  -8  12        0.31       -6.29     45.18 o 
  -5  -7  12      322.09      269.95     25.45 o 
  -4  -7  12      206.60      163.33     46.33 o 
  -3  -7  12     1313.56     1468.12    100.53 o 
  -2  -7  12     3084.68     3299.53    168.76 o 
  -1  -7  12     1425.56     1313.45     96.86 o 
   0  -7  12       59.92       39.28     40.90 o 
   1  -7  12      200.28      299.40     57.50 o 
   2  -7  12     4368.31     4672.87    226.68 o 
   3  -7  12     4390.24     4683.59    223.11 o 
   4  -7  12      187.13      246.14     52.34 o 
  -6  -6  12      845.08      778.63     42.09 o 
  -5  -6  12     1024.04     1007.36     65.61 o 
  -4  -6  12        0.09       15.31     18.64 o 
  -3  -6  12     7184.18     6913.80    533.00 o 
  -2  -6  12    10007.95    10649.41    319.64 o 
  -1  -6  12     1731.59     1867.76     86.09 o 
   0  -6  12       99.23       96.93     43.18 o 
   1  -6  12      444.08      409.48     62.13 o 
   2  -6  12     6350.93     6286.15    285.88 o 
   3  -6  12     4393.84     4634.18    155.83 o 
   4  -6  12      554.21      556.94     44.83 o 
   5  -6  12      136.60      130.96     30.39 o 
  -7  -5  12     3867.58     3820.77    237.12 o 
  -6  -5  12      568.47      469.85     30.05 o 
  -5  -5  12      492.97      425.81     28.91 o 
  -4  -5  12      261.33      259.78     25.16 o 
  -3  -5  12    13034.12    12128.22    721.75 o 
  -2  -5  12    14539.68    13329.79    975.36 o 
  -1  -5  12      271.92      322.49     37.50 o 
   0  -5  12     2840.78     2903.33    109.93 o 
   1  -5  12      337.80      266.91     38.08 o 
   2  -5  12     7186.75     7576.81    237.87 o 
   3  -5  12     4474.62     4665.93    157.11 o 
   4  -5  12      237.81      242.96     34.61 o 
   5  -5  12      487.70      507.15     43.16 o 
   6  -5  12      117.05      132.20     30.56 o 
  -8  -4  12     1816.37     1625.77     69.78 o 
  -7  -4  12     1763.28     1696.64     62.08 o 
  -6  -4  12       42.46       30.98     22.33 o 
  -5  -4  12      138.47      104.73     20.49 o 
  -4  -4  12     1181.20     1100.13     51.92 o 
  -3  -4  12     5275.66     5064.93    208.19 o 
  -2  -4  12     2849.17     2650.21    108.79 o 
  -1  -4  12      226.05      215.53     22.04 o 
   0  -4  12     3723.45     3817.05    134.47 o 
   1  -4  12        2.59      -38.87     57.73 o 
   2  -4  12     4812.82     5082.90    169.70 o 
   3  -4  12     3444.51     3411.50    123.20 o 
   4  -4  12      718.01      716.82     49.07 o 
   5  -4  12     2476.04     2433.08     96.15 o 
   6  -4  12      118.23      125.85     30.39 o 
   7  -4  12        6.21       24.90     40.61 o 
  -8  -3  12      692.08      633.96     45.35 o 
  -7  -3  12     1925.33     1744.10     69.74 o 
  -6  -3  12      346.69      309.22     30.18 o 
  -5  -3  12      169.50      148.63     25.01 o 
  -4  -3  12       78.75       67.27     18.48 o 
  -3  -3  12       12.79       23.14     16.82 o 
  -2  -3  12      284.75      249.71     22.73 o 
  -1  -3  12      309.43      317.34     24.52 o 
   0  -3  12     2278.35     2457.85     64.23 o 
   1  -3  12     1211.58     1169.02     64.40 o 
   2  -3  12       12.06       14.83     25.75 o 
   3  -3  12      117.07      111.26     29.17 o 
   4  -3  12     2942.98     2827.55    104.72 o 
   5  -3  12     8593.38     8654.76    262.75 o 
   6  -3  12     3279.30     2969.89    114.57 o 
   7  -3  12        8.41       16.93     40.93 o 
   8  -3  12        1.15        5.07     40.17 o 
  -9  -2  12     1136.57      958.43     69.30 o 
  -8  -2  12        1.03       23.78     21.61 o 
  -7  -2  12     2673.68     2770.56    188.69 o 
  -6  -2  12      196.15      152.70     25.34 o 
  -5  -2  12     5012.02     4837.03    162.63 o 
  -4  -2  12     6941.75     7015.23    209.78 o 
  -3  -2  12     1669.67     1825.41     47.48 o 
  -2  -2  12       30.03       59.85     15.01 o 
  -1  -2  12      300.04      307.39     25.96 o 
   0  -2  12     3118.48     3235.81     68.96 o 
   1  -2  12     7597.38     8218.24    170.16 o 
   2  -2  12     4036.41     4299.60    166.90 o 
   3  -2  12      959.70      835.80     63.94 o 
   4  -2  12     2825.09     2887.61     84.02 o 
   5  -2  12     7825.34     7503.43    231.38 o 
   6  -2  12     3897.85     3959.83    289.50 o 
   7  -2  12       83.69       90.99     33.95 o 
   8  -2  12       30.15       16.31     37.91 o 
   9  -2  12     2082.77     1991.80     91.52 o 
  -9  -1  12     1514.01     1503.04     60.67 o 
  -8  -1  12      630.37      596.16     52.62 o 
  -7  -1  12      377.77      341.16     24.64 o 
  -6  -1  12       79.99       51.60     18.37 o 
  -5  -1  12     9991.73     9636.93    199.11 o 
  -4  -1  12    18344.70    18613.13    367.06 o 
  -3  -1  12     1873.48     1916.37     54.96 o 
  -2  -1  12     3606.01     3749.21     78.37 o 
  -1  -1  12       91.38      117.85     16.64 o 
   0  -1  12    16281.60    17432.84    445.03 o 
   1  -1  12    18503.91    19798.09    423.26 o 
   2  -1  12     6850.06     7246.05    176.24 o 
   3  -1  12      165.35      162.39     30.55 o 
   4  -1  12      174.16      181.67     21.46 o 
   5  -1  12     3769.44     3774.52    108.06 o 
   6  -1  12     6210.03     6158.99    161.42 o 
   7  -1  12     1639.55     1565.50     60.15 o 
   8  -1  12       36.20       30.68     24.03 o 
   9  -1  12     1292.67     1276.93     71.30 o 
  -9   0  12     2917.49     2856.99     83.35 o 
  -8   0  12      943.77      850.50     36.87 o 
  -7   0  12       51.71       -0.65     20.67 o 
  -6   0  12      769.67      675.11     32.93 o 
  -5   0  12     9106.62     8783.19    182.76 o 
  -4   0  12    15145.83    14654.82    290.43 o 
  -3   0  12     1528.69     1515.14     52.80 o 
  -2   0  12     4496.44     4550.58    101.89 o 
  -1   0  12      870.78      877.59     50.14 o 
   0   0  12    26121.75    27448.89    527.82 o 
   1   0  12    26659.83    27090.82    467.80 o 
   2   0  12      907.54      918.62     36.06 o 
   3   0  12     5663.74     5536.94    107.60 o 
   4   0  12       69.77       80.88     34.06 o 
   5   0  12     6382.21     6083.12    160.08 o 
   6   0  12     4205.86     4159.14    117.88 o 
   7   0  12        4.21       11.33     26.07 o 
   8   0  12      670.20      637.85     55.96 o 
   9   0  12        6.10      -32.58     24.01 o 
  10   0  12      407.40      346.58     34.10 o 
  -9   1  12     5087.84     4951.81    111.50 o 
  -8   1  12     1253.42     1106.08     40.28 o 
  -7   1  12      326.85      247.07     22.24 o 
  -6   1  12        5.87        8.58     15.70 o 
  -5   1  12     2832.37     2760.88     69.83 o 
  -4   1  12     7956.37     7656.17    195.17 o 
  -3   1  12      352.25      392.45     24.87 o 
  -2   1  12     2641.52     2509.75     99.23 o 
  -1   1  12      675.84      677.17     33.23 o 
   0   1  12    13790.87    13600.55    242.34 o 
   1   1  12     9710.78     9755.07    178.58 o 
   2   1  12     7094.13     6775.27    109.18 o 
   3   1  12    13134.16    12711.03    226.95 o 
   4   1  12      724.12      711.25     29.02 o 
   5   1  12     7647.17     7857.42    198.07 o 
   6   1  12     1261.14     1204.72     52.48 o 
   7   1  12     4192.79     3946.33    113.80 o 
   8   1  12     5135.51     4945.90    134.17 o 
   9   1  12      188.66      155.29     29.22 o 
  10   1  12      141.48      135.18     28.00 o 
  -9   2  12     4324.89     4471.83    246.15 o 
  -8   2  12        6.42      -16.95     26.25 o 
  -7   2  12     2639.17     2483.60     64.89 o 
  -6   2  12      463.10      432.67     31.05 o 
  -5   2  12     2635.72     2492.99     64.05 o 
  -4   2  12     4352.85     4140.33    160.98 o 
  -3   2  12      540.40      529.74     40.15 o 
  -2   2  12     3389.84     3192.28     86.10 o 
  -1   2  12      837.76      746.38     29.30 o 
   0   2  12      609.64      582.56     25.95 o 
   1   2  12        2.06       -7.35     11.56 o 
   2   2  12    12797.37    12364.95    202.60 o 
   3   2  12     9783.06     9982.33    165.12 o 
   4   2  12       43.86       66.23     13.28 o 
   5   2  12     2696.68     2715.12     54.34 o 
   6   2  12     1136.87     1044.77     48.36 o 
   7   2  12    17145.74    16949.02    400.31 o 
   8   2  12     8240.53     8131.98    203.83 o 
   9   2  12       34.04       43.07     24.84 o 
  10   2  12      133.73       76.58     25.63 o 
  -9   3  12      503.76      465.29     43.66 o 
  -8   3  12      335.98      317.62     31.37 o 
  -7   3  12     4534.56     4258.42    114.72 o 
  -6   3  12     1431.07     1419.83     64.42 o 
  -5   3  12     1447.57     1407.79     46.40 o 
  -4   3  12      933.31      902.38     44.37 o 
  -3   3  12     3144.25     3124.92     98.45 o 
  -2   3  12    10529.70    10135.59    205.52 o 
  -1   3  12     2898.74     2792.02     74.29 o 
   0   3  12       48.99       53.98     13.62 o 
   1   3  12     4643.28     4472.39     75.71 o 
   2   3  12     7712.95     7643.07    177.02 o 
   3   3  12     5958.13     5862.13    148.74 o 
   4   3  12     2935.78     2841.18     55.13 o 
   5   3  12      417.90      411.52     30.51 o 
   6   3  12     4458.13     4385.30     71.41 o 
   7   3  12    15088.42    15043.48    295.95 o 
   8   3  12     6043.94     5951.88    167.29 o 
   9   3  12       74.08       89.24     24.07 o 
  10   3  12       54.33       12.99     37.81 o 
  11   3  12     1019.38      994.25     61.29 o 
  -9   4  12       34.79      -10.87     24.56 o 
  -8   4  12      726.25      632.74     39.80 o 
  -7   4  12     1720.36     1542.07     49.13 o 
  -6   4  12      767.28      711.34     33.90 o 
  -5   4  12       28.52       47.64     18.05 o 
  -4   4  12      258.56      231.16     25.43 o 
  -3   4  12     6911.42     6527.45    152.02 o 
  -2   4  12    18958.65    18705.93    365.20 o 
  -1   4  12     6531.02     6318.87    136.66 o 
   0   4  12       25.31        2.45     14.47 o 
   1   4  12      108.29      124.38     14.71 o 
   2   4  12     9628.34     9817.41    174.80 o 
   3   4  12    18637.12    18862.64    323.36 o 
   4   4  12     4654.95     4688.76    109.95 o 
   5   4  12     1558.36     1499.18     34.37 o 
   6   4  12     3527.14     3426.50     62.15 o 
   7   4  12     3354.17     3342.71     60.88 o 
   8   4  12     2396.37     2336.34     46.84 o 
   9   4  12      407.91      364.38     38.12 o 
  10   4  12       27.57        4.37     28.61 o 
  11   4  12      699.83      584.90     46.97 o 
  -9   5  12       21.21      -21.98     37.88 o 
  -8   5  12      292.94      246.50     25.30 o 
  -7   5  12     1540.27     1474.53     48.74 o 
  -6   5  12     2849.72     2784.05     77.90 o 
  -5   5  12     1838.42     1790.58     65.29 o 
  -4   5  12      857.03      808.22     43.27 o 
  -3   5  12     4157.98     4004.76     93.80 o 
  -2   5  12     9432.10     9299.08    192.01 o 
  -1   5  12     4593.53     4333.44    106.31 o 
   0   5  12        2.43       -4.53     11.70 o 
   1   5  12       35.53       57.14     16.45 o 
   2   5  12     6725.83     6968.81    127.33 o 
   3   5  12    12404.04    13044.88    227.07 o 
   4   5  12     2559.92     2540.68     51.34 o 
   5   5  12      403.51      414.78     18.35 o 
   6   5  12      909.45      963.89     27.52 o 
   7   5  12      377.68      346.71     18.97 o 
   8   5  12     3584.07     3531.23     64.18 o 
   9   5  12      518.90      493.84     20.57 o 
  10   5  12      295.97      236.67     41.14 o 
  11   5  12      233.40      263.53     37.40 o 
  -8   6  12        4.70      -27.94     18.53 o 
  -7   6  12     2446.14     2451.63     66.51 o 
  -6   6  12     4694.83     4743.79    116.06 o 
  -5   6  12      703.15      636.42     32.44 o 
  -4   6  12       76.28      114.91     30.26 o 
  -3   6  12       24.04       50.49     21.82 o 
  -2   6  12     2828.99     2671.10     81.70 o 
  -1   6  12     3640.13     3557.33     98.21 o 
   0   6  12      474.01      531.65     28.78 o 
   1   6  12      644.46      629.94     28.41 o 
   2   6  12     4111.25     4221.24     90.73 o 
   3   6  12    13163.10    13888.36    234.84 o 
   4   6  12      277.46      286.45     18.56 o 
   5   6  12    12051.43    12341.97    194.00 o 
   6   6  12     7105.67     7196.54    117.78 o 
   7   6  12      476.16      496.65     23.57 o 
   8   6  12     4055.14     4078.45     72.63 o 
   9   6  12       52.56       59.64     13.90 o 
  10   6  12     3574.74     3570.78     72.90 o 
  11   6  12     5107.58     5236.85    168.43 o 
  -8   7  12        5.94      -26.33     19.41 o 
  -7   7  12     3828.99     3772.20    103.67 o 
  -6   7  12     2951.66     2953.58    169.20 o 
  -5   7  12      999.76     1125.37     49.77 o 
  -4   7  12     3484.65     3540.23     99.41 o 
  -3   7  12      179.98      178.04     25.51 o 
  -2   7  12     3066.68     2996.34     89.12 o 
  -1   7  12     1203.76      997.44     45.94 o 
   0   7  12     3102.50     3151.68     76.25 o 
   1   7  12     7121.25     6933.35    163.22 o 
   2   7  12      645.33      608.36     27.06 o 
   3   7  12     1864.33     1914.80     43.90 o 
   4   7  12      625.96      636.87     25.62 o 
   5   7  12    15286.41    15464.18    259.66 o 
   6   7  12     9717.45    10052.87    173.45 o 
   7   7  12      138.03      135.57     16.36 o 
   8   7  12     1692.37     1709.10     38.56 o 
   9   7  12     2073.57     2039.74     43.61 o 
  10   7  12    10358.18    10417.67    167.20 o 
  -7   8  12     1869.96     1863.38     64.03 o 
  -6   8  12      259.83      217.03     39.05 o 
  -5   8  12     5074.94     5076.02    131.02 o 
  -4   8  12     9414.12     9267.17    218.06 o 
  -3   8  12       48.23       46.39     22.69 o 
  -2   8  12     5995.58     5470.77    139.77 o 
  -1   8  12       19.17       46.88     21.04 o 
   0   8  12    11053.45    11121.72    220.11 o 
   1   8  12    18192.66    17958.44    392.03 o 
   2   8  12     3342.36     3356.19     66.36 o 
   3   8  12      594.78      628.07     24.48 o 
   4   8  12      966.63      947.71     30.73 o 
   5   8  12    12947.64    13397.80    226.98 o 
   6   8  12     8519.97     8599.99    150.56 o 
   7   8  12      193.04      223.62     19.12 o 
   8   8  12      145.22      126.57     16.81 o 
   9   8  12     2398.49     2505.50     55.36 o 
  10   8  12     9102.10     9180.23    163.48 o 
  -7   9  12      157.38      190.25     39.46 o 
  -6   9  12      274.16      279.64     29.56 o 
  -5   9  12     4927.84     5031.66    130.02 o 
  -4   9  12     6098.62     6040.08    151.58 o 
  -3   9  12       13.15       13.24     21.52 o 
  -2   9  12     3331.80     2994.25    135.34 o 
  -1   9  12      696.72      702.29     38.86 o 
   0   9  12    22354.38    22450.55    427.07 o 
   1   9  12    17138.29    16713.41    367.18 o 
   2   9  12       91.21      110.56     16.23 o 
   3   9  12     1182.07     1235.49     34.11 o 
   4   9  12      944.31     1004.81     30.61 o 
   5   9  12     9698.67    10087.57    174.65 o 
   6   9  12    10221.95    10181.72    176.26 o 
   7   9  12     1396.00     1386.66     37.48 o 
   8   9  12       61.20       51.82     15.77 o 
   9   9  12      773.52      729.09     31.07 o 
  10   9  12     3089.11     3071.50     89.88 o 
  -6  10  12       90.35       68.85     32.12 o 
  -5  10  12     1323.10     1254.77     53.96 o 
  -4  10  12     2828.18     2829.22     85.25 o 
  -3  10  12      368.80      319.06     30.61 o 
  -2  10  12       87.08       57.12     22.47 o 
  -1  10  12     1324.07     1381.98     68.69 o 
   0  10  12    10713.70    10932.07    216.90 o 
   1  10  12     7162.81     6860.32    162.01 o 
   2  10  12      294.27      300.15     25.10 o 
   3  10  12     2950.85     2835.59     58.93 o 
   4  10  12      976.30     1065.68     32.30 o 
   5  10  12     8229.33     8288.92    145.95 o 
   6  10  12     3652.34     3764.47     74.26 o 
   7  10  12        7.50       22.73     14.58 o 
   8  10  12      680.65      707.13     28.19 o 
   9  10  12       23.51       25.33     17.79 o 
  -5  11  12     1054.59     1108.46     72.03 o 
  -4  11  12     1735.56     1753.97     62.40 o 
  -3  11  12      583.21      572.98     37.66 o 
  -2  11  12      160.77      153.26     28.17 o 
  -1  11  12      152.23       97.77     22.85 o 
   0  11  12      493.01      504.13     40.47 o 
   1  11  12     1013.77      935.58     41.66 o 
   2  11  12       16.47       22.19     15.32 o 
   3  11  12      885.14      958.39     34.12 o 
   4  11  12       28.02       28.42     13.58 o 
   5  11  12     1528.48     1487.98     38.71 o 
   6  11  12      471.28      489.97     23.44 o 
   7  11  12     1443.96     1466.36     41.72 o 
   8  11  12     2435.93     2516.68     55.99 o 
   9  11  12      554.41      566.49     26.45 o 
  -4  12  12     1808.11     1659.52     88.44 o 
  -3  12  12      497.42      504.73     34.86 o 
  -2  12  12     1264.95     1266.36     52.46 o 
  -1  12  12     2768.47     2816.78     94.46 o 
   0  12  12      334.64      346.87     28.65 o 
   1  12  12      430.20      367.39     28.01 o 
   2  12  12      293.50      263.63     21.46 o 
   3  12  12      930.00      901.96     33.65 o 
   4  12  12     3008.50     3075.40     70.63 o 
   5  12  12      366.49      357.86     21.00 o 
   6  12  12        0.36       -0.10     14.43 o 
   7  12  12      819.24      774.74     28.83 o 
   8  12  12     3121.12     3023.99     64.28 o 
  -2  13  12     3790.13     3982.92    131.50 o 
  -1  13  12     3538.45     3680.34    120.37 o 
   0  13  12       37.64       17.67     19.75 o 
   1  13  12      836.81      743.45     32.12 o 
   2  13  12       38.08       47.27     16.39 o 
   3  13  12     4036.70     4086.73     88.46 o 
   4  13  12     5763.92     5715.24    117.71 o 
   5  13  12     1531.53     1542.89     40.00 o 
   6  13  12        0.67        0.87     14.53 o 
   0  14  12        8.06       16.50     23.78 o 
   1  14  12      438.01      404.50     36.66 o 
   2  14  12     1060.06      968.35     35.41 o 
   3  14  12     6402.01     6231.56    126.57 o 
   4  14  12     4172.86     4127.43     89.84 o 
  -3  -7  13       25.21       24.23     38.76 o 
  -2  -7  13      532.58      467.34     61.10 o 
  -1  -7  13      420.20      372.65     58.48 o 
   0  -7  13       94.41      126.78     46.88 o 
   1  -7  13      838.96      769.22     80.62 o 
   2  -7  13      187.52      263.88     59.28 o 
  -5  -6  13      136.06      135.73     22.54 o 
  -4  -6  13      820.05      789.22     46.45 o 
  -3  -6  13     1844.53     1894.15     82.81 o 
  -2  -6  13      340.70      326.23     43.46 o 
  -1  -6  13        4.84      -39.07     27.52 o 
   0  -6  13      215.08      229.64     37.08 o 
   1  -6  13      748.62      764.26     55.20 o 
   2  -6  13     1546.33     1708.65    118.14 o 
   3  -6  13      754.23      893.95     58.78 o 
   4  -6  13      356.38      339.94     39.64 o 
  -6  -5  13      319.46      298.01     30.75 o 
  -5  -5  13       37.00       53.00     20.18 o 
  -4  -5  13     3506.76     3508.15    107.82 o 
  -3  -5  13    10446.11    10535.49    215.25 o 
  -2  -5  13     1447.02     1534.12     72.79 o 
  -1  -5  13      426.21      361.02     39.73 o 
   0  -5  13       15.31       15.27     27.12 o 
   1  -5  13     4180.54     4182.73    147.97 o 
   2  -5  13     9524.24     9936.50    303.83 o 
   3  -5  13     2977.21     3020.53    115.83 o 
   4  -5  13      382.85      299.31     39.32 o 
   5  -5  13      202.26      164.59     33.54 o 
   6  -5  13     1628.98     1484.46     73.22 o 
  -7  -4  13      889.91      881.77     76.73 o 
  -6  -4  13       17.20        9.20     23.12 o 
  -5  -4  13      151.65      142.00     25.41 o 
  -4  -4  13     5315.34     5213.10    150.43 o 
  -3  -4  13    11067.34    11341.52    229.47 o 
  -2  -4  13     1280.51     1346.95     46.32 o 
  -1  -4  13      780.75      771.59     73.96 o 
   0  -4  13       17.00      -47.05     25.15 o 
   1  -4  13    10744.76    11141.74    336.12 o 
   2  -4  13    11884.46    12172.10    364.47 o 
   3  -4  13      690.08      659.40     50.48 o 
   4  -4  13      377.07      337.55     38.96 o 
   5  -4  13        4.03        6.19     27.82 o 
   6  -4  13     2527.67     2456.31    140.13 o 
   7  -4  13     2325.56     2440.36    139.10 o 
  -8  -3  13     5175.77     5037.54    287.33 o 
  -7  -3  13     1727.97     1719.13     62.55 o 
  -6  -3  13        8.72        9.11     22.31 o 
  -5  -3  13        2.10        1.37     23.04 o 
  -4  -3  13     3010.20     3001.28     87.98 o 
  -3  -3  13     5956.11     6148.81    133.78 o 
  -2  -3  13     1149.78     1163.38     43.81 o 
  -1  -3  13      364.18      380.81     26.65 o 
   0  -3  13       24.47        6.11     25.74 o 
   1  -3  13     8959.43     9265.12    350.61 o 
   2  -3  13     8581.61     8811.57    271.90 o 
   3  -3  13      116.57      112.35     31.07 o 
   4  -3  13     4623.62     4610.21    156.78 o 
   5  -3  13       31.34       23.84     44.19 o 
   6  -3  13     3534.21     3751.46    190.18 o 
   7  -3  13     1365.06     1400.35    100.78 o 
   8  -3  13      167.03      123.49     47.34 o 
  -8  -2  13     5697.70     5406.57    211.02 o 
  -7  -2  13      593.55      563.71     45.60 o 
  -6  -2  13     1395.59     1414.76     56.03 o 
  -5  -2  13      722.71      753.44     34.41 o 
  -4  -2  13     3687.40     3966.06     93.39 o 
  -3  -2  13     6895.01     7416.36    158.88 o 
  -2  -2  13      180.64      178.02     18.23 o 
  -1  -2  13     1783.79     1828.17     62.77 o 
   0  -2  13      540.10      514.91     27.84 o 
   1  -2  13     1682.22     1784.59     87.01 o 
   2  -2  13     1271.67     1306.59     84.32 o 
   3  -2  13     2847.31     2967.15     87.58 o 
   4  -2  13     5590.81     5371.44    253.72 o 
   5  -2  13      174.41      118.55     47.61 o 
   6  -2  13     1327.63     1315.88     99.03 o 
   7  -2  13        0.68      -25.03     40.00 o 
   8  -2  13     4346.37     4363.88    299.14 o 
  -8  -1  13     1829.02     1902.18    157.99 o 
  -7  -1  13       68.69       59.61     19.25 o 
  -6  -1  13     5280.78     5325.10    118.59 o 
  -5  -1  13     2135.05     2206.16     61.08 o 
  -4  -1  13     2846.63     3039.03     75.94 o 
  -3  -1  13     2430.16     2616.01     67.92 o 
  -2  -1  13     2428.46     2624.62     70.70 o 
  -1  -1  13     8019.20     8768.55    180.21 o 
   0  -1  13     2750.50     3115.17    100.52 o 
   1  -1  13        4.25       17.81     23.57 o 
   2  -1  13      621.73      607.75     40.86 o 
   3  -1  13     3501.99     3540.89    190.65 o 
   4  -1  13     3775.21     3828.45    131.40 o 
   5  -1  13     1096.72     1160.45     51.97 o 
   6  -1  13       89.54      122.76     25.66 o 
   7  -1  13     1372.13     1388.44     57.40 o 
   8  -1  13     7080.94     6637.63    215.32 o 
   9  -1  13     3360.21     3161.41    123.50 o 
  -8   0  13        4.72      -29.16     17.04 o 
  -7   0  13      820.97      807.08     36.07 o 
  -6   0  13     3171.43     3171.86    112.77 o 
  -5   0  13      998.59     1007.06     55.51 o 
  -4   0  13      606.18      648.85     31.80 o 
  -3   0  13       38.81       52.91     26.64 o 
  -2   0  13     6538.20     7140.30    150.90 o 
  -1   0  13    16663.14    17835.93    348.81 o 
   0   0  13     5845.80     6199.84    139.13 o 
   1   0  13        3.22       42.24     19.99 o 
   2   0  13     1212.65     1181.42     59.76 o 
   3   0  13     5683.10     5861.10    147.64 o 
   4   0  13     8248.02     8440.26    212.01 o 
   5   0  13     3337.45     3233.11     98.18 o 
   6   0  13     1682.04     1705.94     66.22 o 
   7   0  13     2974.77     2881.86     90.93 o 
   8   0  13     2557.37     2627.63     87.48 o 
   9   0  13     1761.88     1716.04     67.25 o 
  -9   1  13      640.26      619.83     31.31 o 
  -8   1  13      174.83      155.89     21.37 o 
  -7   1  13      302.70      246.19     22.89 o 
  -6   1  13     1286.62     1238.45     87.96 o 
  -5   1  13     2357.23     2279.66     73.55 o 
  -4   1  13     2111.26     2088.10    122.82 o 
  -3   1  13     1566.73     1614.92     59.95 o 
  -2   1  13     4520.27     4787.58    149.77 o 
  -1   1  13    12575.67    13374.43    266.06 o 
   0   1  13     3284.83     3357.06     80.66 o 
   1   1  13      130.37      185.08     21.32 o 
   2   1  13      247.21      278.11     23.49 o 
   3   1  13     6073.40     5964.11    115.92 o 
   4   1  13    12694.39    12407.02    222.99 o 
   5   1  13     3265.70     3384.18    100.62 o 
   6   1  13      383.79      342.28     52.25 o 
   7   1  13        2.60       -6.59     24.92 o 
   8   1  13      203.04      205.36     31.22 o 
   9   1  13     1316.27     1340.33     58.71 o 
  10   1  13      506.52      482.14     37.99 o 
  -9   2  13      585.04      555.39     37.54 o 
  -8   2  13       49.88      -15.20     22.99 o 
  -7   2  13        6.79      -20.77     16.57 o 
  -6   2  13     2940.12     2846.67     71.08 o 
  -5   2  13     5971.39     5783.82    145.52 o 
  -4   2  13     3278.81     3143.18     96.68 o 
  -3   2  13      483.41      457.99     23.21 o 
  -2   2  13     1613.35     1503.43     62.87 o 
  -1   2  13     4171.34     4222.65     86.54 o 
   0   2  13     2557.83     2522.75     58.46 o 
   1   2  13        8.14      -23.57     14.57 o 
   2   2  13      570.14      522.15     22.12 o 
   3   2  13     3562.71     3687.70     78.03 o 
   4   2  13     9017.64     9271.65    169.52 o 
   5   2  13     1283.18     1177.26     36.04 o 
   6   2  13     2292.84     2179.87     73.45 o 
   7   2  13     3556.24     3642.81    105.21 o 
   8   2  13      171.81      169.92     28.04 o 
   9   2  13     1913.47     1921.92     95.40 o 
  10   2  13      174.33      179.90     29.10 o 
  -8   3  13      725.70      662.67     41.10 o 
  -7   3  13        2.59       -9.90     21.76 o 
  -6   3  13     5353.67     5450.83    139.19 o 
  -5   3  13     6365.90     6360.69    229.76 o 
  -4   3  13        9.87        6.51     19.70 o 
  -3   3  13     3044.18     2915.10     73.44 o 
  -2   3  13      235.50      267.54     22.69 o 
  -1   3  13     2036.98     1982.24     48.69 o 
   0   3  13     3958.15     3711.17     82.77 o 
   1   3  13       95.15      101.35     14.20 o 
   2   3  13     3039.65     2993.81     60.06 o 
   3   3  13      315.39      317.33     19.65 o 
   4   3  13      835.95      859.93     27.74 o 
   5   3  13        2.31        3.60     12.46 o 
   6   3  13     8225.93     7985.28    146.35 o 
   7   3  13     6601.55     6671.43    169.14 o 
   8   3  13      144.57      127.97     25.81 o 
   9   3  13      959.21      870.43     56.42 o 
  10   3  13      407.92      349.35     40.65 o 
  -8   4  13      965.31     1026.09     49.92 o 
  -7   4  13       28.54       36.48     23.34 o 
  -6   4  13     3266.15     3511.96    119.86 o 
  -5   4  13     3070.23     3107.53    113.86 o 
  -4   4  13     3477.45     3521.65    123.01 o 
  -3   4  13    15835.90    15669.11    309.42 o 
  -2   4  13      841.47      807.33     35.81 o 
  -1   4  13     6966.03     7039.78    165.28 o 
   0   4  13     1700.51     1638.62     44.86 o 
   1   4  13     6371.30     6466.50    112.43 o 
   2   4  13    15916.81    16230.74    282.29 o 
   3   4  13     3118.20     2997.85     63.65 o 
   4   4  13      433.49      381.05     20.38 o 
   5   4  13      289.99      305.50     19.24 o 
   6   4  13     9949.25     9560.58    153.39 o 
   7   4  13    10615.54    10247.29    163.44 o 
   8   4  13      525.34      499.62     41.38 o 
   9   4  13      216.39      187.61     34.08 o 
  10   4  13     1029.58      933.00     57.85 o 
  -8   5  13     1205.88     1175.08     53.00 o 
  -7   5  13      124.06      112.27     21.17 o 
  -6   5  13      612.60      560.95     33.06 o 
  -5   5  13       59.73       51.62     19.06 o 
  -4   5  13     6971.53     6991.73    184.71 o 
  -3   5  13    15426.51    15398.32    305.20 o 
  -2   5  13      574.61      537.18     30.45 o 
  -1   5  13     6076.32     6084.97    133.44 o 
   0   5  13      319.94      297.46     26.86 o 
   1   5  13    33002.02    33118.38    514.60 o 
   2   5  13    34180.08    33778.68    571.31 o 
   3   5  13     1406.20     1371.80     70.28 o 
   4   5  13      833.91      856.66     29.58 o 
   5   5  13      291.18      289.03     16.66 o 
   6   5  13     8811.40     8823.84    142.52 o 
   7   5  13    10820.88    10530.46    168.01 o 
   8   5  13     1705.40     1657.09     37.73 o 
   9   5  13        2.07        6.76     28.40 o 
  10   5  13      429.38      365.90     39.76 o 
  -8   6  13     2299.57     2405.98     66.85 o 
  -7   6  13      578.33      592.18     41.09 o 
  -6   6  13      181.94      176.52     22.95 o 
  -5   6  13      462.21      468.39     29.63 o 
  -4   6  13     3410.85     3429.09     97.21 o 
  -3   6  13     7647.74     7469.80    181.43 o 
  -2   6  13      525.12      488.42     44.97 o 
  -1   6  13      468.33      468.23     34.11 o 
   0   6  13      712.84      788.07     41.62 o 
   1   6  13    21739.22    21544.57    406.34 o 
   2   6  13    22969.23    23226.81    435.88 o 
   3   6  13       22.58       32.33     15.26 o 
   4   6  13     3377.73     3740.42    139.29 o 
   5   6  13      810.85      825.48     25.82 o 
   6   6  13    12859.23    12791.40    201.40 o 
   7   6  13     7983.53     7876.67    128.65 o 
   8   6  13      162.31      182.94     15.82 o 
   9   6  13      456.16      425.89     20.15 o 
  10   6  13       59.19       37.23     28.88 o 
  -7   7  13      902.88      906.12     56.59 o 
  -6   7  13      154.53      177.92     26.96 o 
  -5   7  13       33.27       90.78     30.37 o 
  -4   7  13     3834.81     3771.66    105.11 o 
  -3   7  13     5300.09     5150.82    134.06 o 
  -2   7  13     1102.43      984.80     48.98 o 
  -1   7  13      464.20      469.91     34.41 o 
   0   7  13      358.04      350.29     45.97 o 
   1   7  13     3150.56     3200.11     88.02 o 
   2   7  13     4216.44     4134.71     94.47 o 
   3   7  13      105.27       94.13     16.84 o 
   4   7  13     1263.71     1349.87     36.54 o 
   5   7  13       39.99       55.87     14.30 o 
   6   7  13     6156.27     5718.46    104.81 o 
   7   7  13     2492.17     2544.78     54.93 o 
   8   7  13     1262.24     1219.89     32.19 o 
   9   7  13     2120.85     2091.89     45.49 o 
  10   7  13      160.88      189.15     17.37 o 
  -7   8  13      555.61      623.67     39.47 o 
  -6   8  13      604.75      603.67     38.44 o 
  -5   8  13      696.35      716.09     40.91 o 
  -4   8  13     1307.23     1256.83     53.59 o 
  -3   8  13     5326.02     5083.48    133.96 o 
  -2   8  13     2423.84     2251.83     75.42 o 
  -1   8  13      604.31      575.89     37.38 o 
   0   8  13     2451.91     2425.48     64.44 o 
   1   8  13       31.52       17.75     20.46 o 
   2   8  13      468.37      449.16     29.58 o 
   3   8  13      114.36      126.02     15.58 o 
   4   8  13      700.32      669.97     25.90 o 
   5   8  13     2243.93     2276.69     50.56 o 
   6   8  13      244.29      248.74     18.51 o 
   7   8  13       14.12        8.46     14.05 o 
   8   8  13     1291.84     1276.91     36.11 o 
   9   8  13     3101.03     3009.74     63.41 o 
  10   8  13     1443.01     1536.92     38.16 o 
  -6   9  13      433.00      434.40     46.28 o 
  -5   9  13      762.00      795.21     69.47 o 
  -4   9  13       45.66       77.72     23.41 o 
  -3   9  13     2260.97     2285.80     76.49 o 
  -2   9  13      165.20      141.80     25.94 o 
  -1   9  13     5633.14     5675.89    143.51 o 
   0   9  13     8045.24     7995.81    189.57 o 
   1   9  13      417.50      412.13     31.77 o 
   2   9  13     1505.27     1447.51     49.91 o 
   3   9  13      239.48      243.39     17.65 o 
   4   9  13     3536.08     3706.42     72.91 o 
   5   9  13     9616.45     9794.91    170.37 o 
   6   9  13     3552.96     3664.53     73.15 o 
   7   9  13       84.02      101.60     16.62 o 
   8   9  13      308.80      262.33     19.77 o 
   9   9  13     3838.30     3741.84     74.97 o 
  -5  10  13     2879.73     2859.84    123.87 o 
  -4  10  13      803.40      871.56     45.83 o 
  -3  10  13      631.06      601.73     39.40 o 
  -2  10  13       51.38       31.49     21.61 o 
  -1  10  13     7824.71     7555.52    182.21 o 
   0  10  13    11319.83    11462.27    261.35 o 
   1  10  13      438.94      430.23     38.08 o 
   2  10  13     2536.02     2530.05     72.45 o 
   3  10  13      198.43      183.00     26.69 o 
   4  10  13    13416.06    13559.68    230.81 o 
   5  10  13    12055.93    12045.56    206.63 o 
   6  10  13     1259.52     1295.06     36.56 o 
   7  10  13      171.23      154.19     17.34 o 
   8  10  13      112.31       80.29     16.70 o 
   9  10  13     3310.61     3261.78     68.05 o 
  -4  11  13      582.80      624.59     46.76 o 
  -3  11  13        4.60       -8.49     21.58 o 
  -2  11  13       13.50        3.78     21.48 o 
  -1  11  13     3523.42     3513.69    101.24 o 
   0  11  13     7831.88     7450.51    177.67 o 
   1  11  13      227.61      215.16     25.83 o 
   2  11  13      799.94      700.94     44.13 o 
   3  11  13     1777.38     1815.03     62.14 o 
   4  11  13    12947.44    12861.08    219.78 o 
   5  11  13     6565.20     6583.17    119.55 o 
   6  11  13      321.17      306.60     20.55 o 
   7  11  13     1543.79     1636.12     41.91 o 
   8  11  13     1080.53     1189.83     36.50 o 
  -3  12  13      518.11      533.84     36.63 o 
  -2  12  13       27.03       34.37     22.51 o 
  -1  12  13     2398.59     2228.32    120.11 o 
   0  12  13     3210.05     3051.81    120.35 o 
   1  12  13      345.07      326.16     25.48 o 
   2  12  13      220.28      254.07     24.72 o 
   3  12  13       62.39       62.55     16.95 o 
   4  12  13     3111.71     3106.24     72.42 o 
   5  12  13     1020.97     1062.46     32.65 o 
   6  12  13     1618.13     1633.46     42.29 o 
   7  12  13     1350.78     1357.54     38.65 o 
  -2  13  13      120.07      113.49     24.52 o 
  -1  13  13     1756.57     1761.51     62.00 o 
   0  13  13     1612.30     1492.42     55.28 o 
   1  13  13      115.18      148.56     20.27 o 
   2  13  13     1536.51     1457.93     51.46 o 
   3  13  13      173.02      127.92     18.66 o 
   4  13  13      422.68      452.36     31.06 o 
   5  13  13       10.59       13.08     16.37 o 
   6  13  13     1333.57     1307.90     37.39 o 
   2  14  13     3140.01     3013.21    116.66 o 
   3  14  13      703.13      660.49     30.79 o 
  -4  -6  14      395.27      408.28     41.37 o 
  -3  -6  14     1601.21     1568.18     73.98 o 
  -2  -6  14     3521.50     3826.41    134.88 o 
  -1  -6  14      737.48      789.31     54.36 o 
   0  -6  14      434.39      445.01     76.45 o 
   1  -6  14       47.50       25.42     32.07 o 
   2  -6  14      762.68      800.12     59.11 o 
   3  -6  14      801.76      757.20     88.83 o 
  -5  -5  14     2291.41     2543.03     79.87 o 
  -4  -5  14     1129.21     1288.84     70.14 o 
  -3  -5  14     1156.97     1081.89     61.16 o 
  -2  -5  14     3391.43     3473.87    125.14 o 
  -1  -5  14        9.06       16.04     29.48 o 
   0  -5  14     3288.56     3435.31    125.00 o 
   1  -5  14      678.72      737.83     54.86 o 
   2  -5  14       10.71      -11.05     33.13 o 
   3  -5  14       18.29       18.26     31.89 o 
   4  -5  14      892.83      994.18     68.15 o 
   5  -5  14     2305.46     2237.81     95.64 o 
  -6  -4  14      169.16      211.78     29.02 o 
  -5  -4  14     3499.17     4057.70    111.64 o 
  -4  -4  14     1035.34     1185.19     51.86 o 
  -3  -4  14      402.02      396.11     28.46 o 
  -2  -4  14      764.31      813.28    109.17 o 
  -1  -4  14     2432.20     2386.81     96.31 o 
   0  -4  14     9342.60     9490.61    403.14 o 
   1  -4  14     2999.86     3171.26    223.85 o 
   2  -4  14       15.42       24.84     31.23 o 
   3  -4  14       50.74       81.42     32.34 o 
   4  -4  14     1975.56     1908.37     87.78 o 
   5  -4  14     2552.34     2584.56    146.64 o 
   6  -4  14     1161.51     1131.77     91.28 o 
  -7  -3  14      129.35      168.05     27.25 o 
  -6  -3  14      857.41      955.04     45.32 o 
  -5  -3  14     1100.17     1304.66     83.16 o 
  -4  -3  14     1504.71     1490.76     56.88 o 
  -3  -3  14     1269.18     1403.79     87.55 o 
  -2  -3  14      429.70      452.39     29.02 o 
  -1  -3  14     2872.68     3170.54    163.13 o 
   0  -3  14     7935.85     8110.28    249.98 o 
   1  -3  14     3551.97     3484.23    125.28 o 
   2  -3  14       17.68       50.66     35.91 o 
   3  -3  14       47.25       16.11     30.69 o 
   4  -3  14     3217.50     3299.81    177.12 o 
   5  -3  14     4666.57     4248.10    211.68 o 
   6  -3  14     1372.06     1503.52    108.43 o 
   7  -3  14      389.80      369.65     59.68 o 
  -7  -2  14        0.07        6.65     22.93 o 
  -6  -2  14       30.43       35.18     21.88 o 
  -5  -2  14     1570.86     1632.78     60.71 o 
  -4  -2  14     3528.86     4130.59     96.12 o 
  -3  -2  14     2655.48     3101.34     76.41 o 
  -2  -2  14     1794.07     2183.49     59.47 o 
  -1  -2  14     1840.50     2114.04     57.82 o 
   0  -2  14     2946.95     3272.26    118.69 o 
   1  -2  14     2673.70     2973.85    187.50 o 
   2  -2  14      628.82      564.69     40.78 o 
   3  -2  14       36.18       -1.18     40.66 o 
   4  -2  14     2183.24     2072.92    130.42 o 
   5  -2  14     5338.55     5101.42    246.43 o 
   6  -2  14     1433.59     1401.11    105.79 o 
   7  -2  14      259.44      184.62     52.75 o 
   8  -2  14      588.86      517.22     67.61 o 
  -8  -1  14      888.55     1064.89     73.64 o 
  -7  -1  14      192.07      217.25     28.49 o 
  -6  -1  14       32.35       -1.05     18.25 o 
  -5  -1  14     3214.64     3505.79     84.72 o 
  -4  -1  14     7107.81     7655.54    161.78 o 
  -3  -1  14     2121.49     2395.99     64.30 o 
  -2  -1  14      159.57      153.66     21.02 o 
  -1  -1  14      272.09      349.30     32.02 o 
   0  -1  14      465.87      469.09     27.02 o 
   1  -1  14     2541.00     2877.96    102.08 o 
   2  -1  14      278.77      311.56     77.28 o 
   3  -1  14      538.37      571.33     46.16 o 
   4  -1  14       16.43       34.75     38.36 o 
   5  -1  14      630.23      613.07     43.93 o 
   6  -1  14      196.22      171.05     27.83 o 
   7  -1  14     1844.48     1729.88    148.72 o 
   8  -1  14     2015.33     1945.45     92.08 o 
  -8   0  14      215.36      220.79     23.29 o 
  -7   0  14      610.97      609.02     31.67 o 
  -6   0  14      135.75      164.57     21.83 o 
  -5   0  14     2512.57     2722.23     76.36 o 
  -4   0  14     5346.04     5979.17    130.17 o 
  -3   0  14      288.71      317.32     25.01 o 
  -2   0  14     7758.53     8945.89    184.98 o 
  -1   0  14     1331.75     1473.13     54.83 o 
   0   0  14     2675.60     2818.66     90.38 o 
   1   0  14     3460.42     3617.55     96.63 o 
   2   0  14     1701.30     1713.73     50.98 o 
   3   0  14     8064.27     7939.39    246.95 o 
   4   0  14     2989.68     3021.85    113.06 o 
   5   0  14      198.08      199.06     28.38 o 
   6   0  14      107.34       86.97     27.55 o 
   7   0  14     3292.89     3302.99    100.43 o 
   8   0  14     4869.54     4868.34    146.06 o 
   9   0  14      615.21      614.65     62.68 o 
  -8   1  14       31.49       -3.77     18.31 o 
  -7   1  14      745.64      780.51     46.24 o 
  -6   1  14      293.77      280.06     30.71 o 
  -5   1  14      296.95      348.91     58.19 o 
  -4   1  14      405.87      434.41     46.39 o 
  -3   1  14     4318.03     4662.79    122.01 o 
  -2   1  14    12637.29    13638.82    271.96 o 
  -1   1  14     2263.88     2383.07     64.41 o 
   0   1  14     5637.47     5809.29    126.32 o 
   1   1  14      915.47      892.21     37.98 o 
   2   1  14    15975.46    15863.77    314.28 o 
   3   1  14    24169.53    25104.71    433.99 o 
   4   1  14     3767.92     3622.18    105.31 o 
   5   1  14      549.41      472.56     38.24 o 
   6   1  14      143.23      102.07     27.41 o 
   7   1  14     5523.64     5714.87    165.69 o 
   8   1  14     6614.36     6556.94    172.74 o 
   9   1  14     1703.58     1624.10     64.79 o 
  -8   2  14      454.59      446.21     34.84 o 
  -7   2  14     2998.99     3228.98    111.51 o 
  -6   2  14     1802.80     1843.29     78.33 o 
  -5   2  14        1.10       -7.68     25.18 o 
  -4   2  14      431.93      432.10     26.95 o 
  -3   2  14     5699.28     5987.41    220.26 o 
  -2   2  14     7809.65     7972.51    189.56 o 
  -1   2  14     2760.08     2652.65     61.26 o 
   0   2  14      315.13      267.08     57.03 o 
   1   2  14      585.41      488.96     29.34 o 
   2   2  14    18493.35    18618.48    277.81 o 
   3   2  14    23021.15    22245.36    413.42 o 
   4   2  14      775.11      848.19     39.71 o 
   5   2  14     3327.58     3226.25     95.94 o 
   6   2  14      109.49       72.69     29.81 o 
   7   2  14     9767.84     9761.86    241.38 o 
   8   2  14     8295.91     8442.22    223.73 o 
   9   2  14      545.29      419.85     37.67 o 
  -8   3  14     1436.84     1450.64     60.33 o 
  -7   3  14     6034.71     6648.15    165.70 o 
  -6   3  14     2838.87     3094.55     91.91 o 
  -5   3  14       29.88       13.69     21.34 o 
  -4   3  14        7.01       -6.64     16.83 o 
  -3   3  14     4572.94     4631.34    104.86 o 
  -2   3  14     8715.00     8866.38    183.32 o 
  -1   3  14     2429.64     2278.20     72.47 o 
   0   3  14      535.07      517.43     24.81 o 
   1   3  14     1961.20     1937.48     54.19 o 
   2   3  14     6968.21     6813.71    110.62 o 
   3   3  14     8245.20     8108.46    138.26 o 
   4   3  14      542.51      557.14     23.79 o 
   5   3  14     2194.05     2174.17     52.15 o 
   6   3  14        3.89       17.05     22.67 o 
   7   3  14     6517.04     6457.60    208.17 o 
   8   3  14     4374.64     4219.36    185.50 o 
   9   3  14        8.24        5.80     30.74 o 
  10   3  14     1419.73     1274.02     68.97 o 
  -8   4  14     1069.11     1054.52     51.20 o 
  -7   4  14     3939.68     4129.88    112.88 o 
  -6   4  14     1893.86     2111.65     71.11 o 
  -5   4  14      822.28      812.50     37.47 o 
  -4   4  14      793.62      765.85     58.28 o 
  -3   4  14     3209.60     3189.87     79.44 o 
  -2   4  14     7360.13     7284.04    156.19 o 
  -1   4  14     2609.39     2642.58     70.28 o 
   0   4  14      244.80      213.69     24.28 o 
   1   4  14      898.64      932.33     32.20 o 
   2   4  14      522.42      537.74     26.89 o 
   3   4  14     1926.04     2021.64     50.49 o 
   4   4  14      457.67      467.16     23.68 o 
   5   4  14      467.50      423.29     40.63 o 
   6   4  14      260.33      250.78     19.26 o 
   7   4  14      221.74      182.59     20.15 o 
   8   4  14      230.17      207.66     34.81 o 
   9   4  14      853.51      798.40     55.20 o 
  10   4  14     2362.14     2288.83     93.28 o 
  -8   5  14      237.08      247.74     32.05 o 
  -7   5  14      612.98      576.89     34.59 o 
  -6   5  14      273.63      268.73     25.09 o 
  -5   5  14      444.78      445.08     28.92 o 
  -4   5  14      376.37      471.09     52.94 o 
  -3   5  14      735.53      723.74     35.52 o 
  -2   5  14     5645.54     5613.22    124.85 o 
  -1   5  14     1494.56     1464.77     49.61 o 
   0   5  14     6776.55     6801.18    196.72 o 
   1   5  14     7503.63     7731.43    132.19 o 
   2   5  14      448.21      449.42     24.15 o 
   3   5  14      307.33      286.96     19.80 o 
   4   5  14      263.29      241.18     18.71 o 
   5   5  14     1296.96     1252.26     36.59 o 
   6   5  14     5719.90     5635.71     96.01 o 
   7   5  14     3575.86     3443.33     63.84 o 
   8   5  14      593.39      494.05     23.77 o 
   9   5  14      447.39      439.87     41.89 o 
  10   5  14     1617.27     1467.43     71.79 o 
  -7   6  14       97.72       85.29     21.49 o 
  -6   6  14      509.85      556.49     32.19 o 
  -5   6  14      279.25      282.73     27.10 o 
  -4   6  14     3256.72     3308.53     82.57 o 
  -3   6  14     1352.05     1391.42     66.44 o 
  -2   6  14     1085.47     1072.69     43.38 o 
  -1   6  14       12.01        4.27     21.99 o 
   0   6  14     8135.59     8002.36    192.54 o 
   1   6  14    14636.84    14494.31    283.67 o 
   2   6  14     3336.10     3371.61     71.04 o 
   3   6  14     1936.31     1847.67     45.43 o 
   4   6  14      163.05      210.86     24.30 o 
   5   6  14    11236.74    11209.35    178.57 o 
   6   6  14    16106.69    15539.13    242.96 o 
   7   6  14     3836.28     3674.83     66.92 o 
   8   6  14        5.43        8.25     12.86 o 
   9   6  14       31.30       25.50     18.23 o 
  10   6  14     2240.96     2242.04     90.69 o 
  -7   7  14      553.08      615.92     34.51 o 
  -6   7  14      600.55      669.32     41.03 o 
  -5   7  14     1094.61     1061.66     50.34 o 
  -4   7  14     6958.63     6970.63    171.15 o 
  -3   7  14     3968.24     3911.23    108.67 o 
  -2   7  14        8.53      -11.16     31.05 o 
  -1   7  14        5.23       -9.00     21.36 o 
   0   7  14     6440.20     6494.28    160.56 o 
   1   7  14    14538.36    14188.11    277.97 o 
   2   7  14      681.72      721.22     32.18 o 
   3   7  14     1725.44     1593.28     45.70 o 
   4   7  14      907.33      850.70     29.00 o 
   5   7  14    16861.74    16629.29    279.99 o 
   6   7  14    13276.00    12884.56    219.35 o 
   7   7  14      278.19      283.11     17.60 o 
   8   7  14     1066.32     1062.89     30.27 o 
   9   7  14      242.01      203.73     17.38 o 
  10   7  14     4184.13     4069.21    110.17 o 
  -6   8  14      303.26      324.22     56.00 o 
  -5   8  14     3559.78     3825.79    134.50 o 
  -4   8  14    11113.13    11621.74    268.96 o 
  -3   8  14     2241.33     2210.96     75.37 o 
  -2   8  14      360.88      377.34     34.65 o 
  -1   8  14       46.00       74.23     24.31 o 
   0   8  14     5262.46     5409.36    137.79 o 
   1   8  14    11788.53    11530.46    229.13 o 
   2   8  14     1929.76     1864.52     60.07 o 
   3   8  14      179.16      175.85     19.70 o 
   4   8  14      385.81      401.84     22.06 o 
   5   8  14     6886.65     6803.20    122.94 o 
   6   8  14     3510.40     3485.79     70.24 o 
   7   8  14      578.28      522.05     24.15 o 
   8   8  14     1735.00     1700.71     42.74 o 
   9   8  14      356.62      307.25     19.07 o 
  -6   9  14       15.35        4.44     26.61 o 
  -5   9  14     3190.21     3366.28     97.20 o 
  -4   9  14     6241.66     6365.74    159.39 o 
  -3   9  14      221.26      210.38     30.34 o 
  -2   9  14     3404.21     3307.13     98.37 o 
  -1   9  14      341.32      332.92     32.11 o 
   0   9  14     5495.69     5483.38    139.32 o 
   1   9  14     4959.13     5018.26    110.95 o 
   2   9  14       91.93       63.70     20.76 o 
   3   9  14      871.69      860.15     49.91 o 
   4   9  14      267.70      283.08     19.35 o 
   5   9  14      779.98      776.86     28.49 o 
   6   9  14      460.85      455.59     23.22 o 
   7   9  14      835.03      807.46     29.39 o 
   8   9  14     1261.38     1182.49     35.11 o 
   9   9  14        1.55      -17.19     15.38 o 
  -5  10  14      510.51      513.48     36.91 o 
  -4  10  14      994.91      875.75     46.81 o 
  -3  10  14       89.38      106.87     26.79 o 
  -2  10  14     3157.38     2962.93     91.42 o 
  -1  10  14      297.84      229.15     31.93 o 
   0  10  14     2832.06     2884.17     85.25 o 
   1  10  14     1856.36     1744.46     56.04 o 
   2  10  14     1823.17     1836.87     60.48 o 
   3  10  14     7129.78     6928.53    140.30 o 
   4  10  14     1293.36     1360.16     37.80 o 
   5  10  14      170.11      177.80     17.68 o 
   6  10  14        7.61       17.32     15.11 o 
   7  10  14     1282.17     1325.25     38.14 o 
   8  10  14     2546.23     2519.74     56.41 o 
  -4  11  14       18.51       12.72     22.97 o 
  -3  11  14      129.60       86.98     25.88 o 
  -2  11  14      927.78      844.62     60.55 o 
  -1  11  14      391.85      340.03     32.36 o 
   0  11  14       19.60       20.85     21.65 o 
   1  11  14       63.58       76.10     19.14 o 
   2  11  14     4048.53     4061.94    105.92 o 
   3  11  14     6544.56     6268.15    128.68 o 
   4  11  14      816.25      816.40     32.66 o 
   5  11  14       66.44       62.13     16.37 o 
   6  11  14      332.69      317.78     21.00 o 
   7  11  14     3117.76     3122.02     65.76 o 
   8  11  14     4662.02     4859.82     93.77 o 
  -3  12  14        1.85       19.17     22.27 o 
  -2  12  14      650.45      640.74     40.82 o 
  -1  12  14     1724.65     1627.43     60.78 o 
   0  12  14     1498.68     1508.78     56.78 o 
   1  12  14      484.68      448.75     33.25 o 
   2  12  14     1158.07     1157.47     52.06 o 
   3  12  14     3972.07     3893.23     86.49 o 
   4  12  14     1509.18     1469.02     43.87 o 
   5  12  14        5.97      -14.18     16.29 o 
   6  12  14      107.40      134.22     17.65 o 
   7  12  14     2220.65     2183.61     52.02 o 
  -1  13  14     3807.96     3696.08    111.93 o 
   0  13  14      479.36      462.98     33.97 o 
   1  13  14      254.54      228.90     45.21 o 
   2  13  14       19.74       12.75     20.02 o 
   3  13  14     1804.70     1747.30     50.98 o 
   4  13  14     2418.44     2372.33     60.11 o 
   5  13  14      154.04      154.08     20.47 o 
  -4  -5  15     1570.38     1820.55     64.75 o 
  -3  -5  15     4167.13     4419.14    214.18 o 
  -2  -5  15     1366.99     1354.57     84.59 o 
  -1  -5  15      271.39      314.79     39.35 o 
   0  -5  15        2.57      -17.99     28.21 o 
   1  -5  15      326.45      320.41     41.64 o 
   2  -5  15     1260.29     1470.74     76.93 o 
   3  -5  15      661.56      752.07     57.85 o 
  -5  -4  15      100.88      148.34     27.55 o 
  -4  -4  15     2029.82     2365.78     96.57 o 
  -3  -4  15     3657.77     4158.00    111.91 o 
  -2  -4  15      286.29      274.07     50.91 o 
  -1  -4  15     2032.04     2049.57     88.43 o 
   0  -4  15     1042.98     1110.01     65.35 o 
   1  -4  15     1188.70     1221.99     82.24 o 
   2  -4  15     1781.85     1774.13     83.74 o 
   3  -4  15        2.56        4.57     45.86 o 
   4  -4  15     1373.39     1270.54    104.02 o 
   5  -4  15      968.44      837.04     82.24 o 
  -6  -3  15      321.77      377.12     33.34 o 
  -5  -3  15      393.63      452.05     34.91 o 
  -4  -3  15      193.59      264.78     29.62 o 
  -3  -3  15     1054.43     1337.09    130.92 o 
  -2  -3  15      528.59      549.61     55.89 o 
  -1  -3  15     8198.63     8051.58    356.21 o 
   0  -3  15     1917.73     1958.24    121.27 o 
   1  -3  15     1314.39     1308.85     98.91 o 
   2  -3  15      810.14      742.23     75.88 o 
   3  -3  15     2552.93     2413.90    141.43 o 
   4  -3  15     8782.18     8867.91    396.90 o 
   5  -3  15     2287.68     2069.18    129.27 o 
   6  -3  15       77.89       54.07     48.47 o 
  -6  -2  15     2618.96     3008.75     88.50 o 
  -5  -2  15     1753.30     1976.35     67.63 o 
  -4  -2  15        0.45       65.71     24.01 o 
  -3  -2  15        4.92       38.45     23.30 o 
  -2  -2  15     2057.99     2709.98    193.05 o 
  -1  -2  15     5823.18     6908.92    321.11 o 
   0  -2  15     1791.95     1939.35    119.33 o 
   1  -2  15      475.66      469.92     57.56 o 
   2  -2  15        1.96        1.37     41.44 o 
   3  -2  15     8592.26     8515.85    380.17 o 
   4  -2  15    14842.05    14670.14    626.28 o 
   5  -2  15     1438.64     1405.42    107.10 o 
   6  -2  15      732.06      713.80     77.18 o 
   7  -2  15        0.32      -20.10     45.77 o 
  -7  -1  15      672.26      746.65     41.13 o 
  -6  -1  15     5939.55     6734.73    262.82 o 
  -5  -1  15     4017.20     4574.23    144.06 o 
  -4  -1  15        3.34       46.52     28.95 o 
  -3  -1  15        1.43       27.73     21.39 o 
  -2  -1  15     3446.76     3925.92     92.04 o 
  -1  -1  15     9444.98    10566.21    214.38 o 
   0  -1  15     2259.26     2605.53    129.73 o 
   1  -1  15       31.91       52.74     21.39 o 
   2  -1  15     1119.21     1156.79    126.32 o 
   3  -1  15     5840.14     6057.44    418.03 o 
   4  -1  15     7857.34     8306.35    356.26 o 
   5  -1  15      576.40      570.72     42.22 o 
   6  -1  15      651.08      573.70     42.08 o 
   7  -1  15        1.58       15.14     45.43 o 
  -7   0  15     1275.17     1390.38     47.20 o 
  -6   0  15     7407.78     8349.70    174.88 o 
  -5   0  15     2761.44     3103.50    122.83 o 
  -4   0  15      243.86      280.95     25.58 o 
  -3   0  15      267.05      234.53     23.03 o 
  -2   0  15     2256.03     2567.38    113.60 o 
  -1   0  15    10644.40    11847.43    238.27 o 
   0   0  15     2818.85     3254.84     97.79 o 
   1   0  15       12.77       38.53     18.63 o 
   2   0  15       17.21       24.80     19.52 o 
   3   0  15      913.32      917.08     54.65 o 
   4   0  15     1886.27     1726.77     76.59 o 
   5   0  15       30.95       32.20     24.67 o 
   6   0  15      277.83      228.37     31.21 o 
   7   0  15       10.59       24.09     26.86 o 
   8   0  15      902.57      842.69     58.84 o 
  -7   1  15      499.90      503.10     37.96 o 
  -6   1  15     1930.88     2156.74    109.73 o 
  -5   1  15      607.89      594.96     33.26 o 
  -4   1  15       83.18       77.04     20.36 o 
  -3   1  15     1281.46     1439.62     81.35 o 
  -2   1  15      672.34      721.26     33.91 o 
  -1   1  15     8636.15     9213.13    190.09 o 
   0   1  15     1876.76     2074.73     58.62 o 
   1   1  15     1683.49     1751.01     62.48 o 
   2   1  15     2885.44     3003.03     75.34 o 
   3   1  15       23.39       18.04     19.51 o 
   4   1  15      630.50      722.90     80.82 o 
   5   1  15       65.31       79.11     26.88 o 
   6   1  15      325.45      263.85     36.32 o 
   7   1  15     1452.56     1474.55     62.52 o 
   8   1  15      767.23      751.88     45.84 o 
  -7   2  15       87.94      120.40     31.43 o 
  -6   2  15      317.12      362.62     25.04 o 
  -5   2  15      446.80      434.91     34.46 o 
  -4   2  15       29.75       20.56     21.56 o 
  -3   2  15     2166.10     2371.27    102.93 o 
  -2   2  15      501.89      489.87     28.11 o 
  -1   2  15     1027.88     1066.12     40.77 o 
   0   2  15      124.37       84.91     21.05 o 
   1   2  15     5862.38     5948.10    130.28 o 
   2   2  15    11451.93    11805.71    240.25 o 
   3   2  15     1689.97     1669.71     61.80 o 
   4   2  15     1011.29      978.26     37.50 o 
   5   2  15       33.46       29.79     25.21 o 
   6   2  15     3973.51     3931.84    113.01 o 
   7   2  15     7608.08     7857.09    199.97 o 
   8   2  15     2955.42     2839.82     89.03 o 
   9   2  15      160.06      109.12     28.68 o 
  -7   3  15     1317.61     1584.38     61.14 o 
  -6   3  15      159.95      157.35     38.18 o 
  -5   3  15      869.32      935.00     46.15 o 
  -4   3  15      247.90      275.56     29.50 o 
  -3   3  15     5777.69     6037.91    197.73 o 
  -2   3  15     4753.58     4815.08    119.64 o 
  -1   3  15       29.01       27.55     14.74 o 
   0   3  15        5.05      -28.38     14.19 o 
   1   3  15     4923.57     4728.34     96.54 o 
   2   3  15    15701.70    15520.86    234.52 o 
   3   3  15     3874.47     3927.58     93.38 o 
   4   3  15      534.43      474.74     36.52 o 
   5   3  15      295.36      281.22     21.76 o 
   6   3  15     9081.98     9248.08    357.16 o 
   7   3  15    10456.37    10781.42    299.40 o 
   8   3  15     1421.32     1454.07     74.96 o 
   9   3  15       76.38       39.98     34.42 o 
  -7   4  15     1772.64     1956.42     68.47 o 
  -6   4  15      835.42      992.23     48.06 o 
  -5   4  15      862.56     1016.68     49.42 o 
  -4   4  15     3447.40     3521.09    118.58 o 
  -3   4  15    17213.62    17820.79    350.24 o 
  -2   4  15     7980.36     8135.38    170.59 o 
  -1   4  15       24.45       13.66     18.52 o 
   0   4  15     1327.89     1258.82     47.56 o 
   1   4  15     2304.18     2245.47     57.60 o 
   2   4  15    18281.76    17633.75    283.39 o 
   3   4  15     4781.48     4604.61     93.50 o 
   4   4  15      115.91      105.28     18.22 o 
   5   4  15      195.15      173.77     19.14 o 
   6   4  15     6533.07     6043.53    127.73 o 
   7   4  15     6550.06     6324.17    198.85 o 
   8   4  15       35.70       15.74     31.05 o 
   9   4  15     1176.85     1182.99     66.71 o 
  -7   5  15      887.99     1078.50     52.18 o 
  -6   5  15      706.90      714.63     70.87 o 
  -5   5  15      544.84      553.14     45.87 o 
  -4   5  15     5248.92     5413.57    217.02 o 
  -3   5  15    18654.99    19201.30    432.09 o 
  -2   5  15     1934.91     1944.28     58.32 o 
  -1   5  15     3491.79     3472.41    113.61 o 
   0   5  15      381.14      362.22     28.80 o 
   1   5  15     7197.51     7016.54    135.79 o 
   2   5  15     9253.33     9101.50    153.77 o 
   3   5  15     1570.15     1530.97     43.17 o 
   4   5  15      414.17      425.12     23.63 o 
   5   5  15      266.20      215.83     19.35 o 
   6   5  15     1602.99     1461.99     40.91 o 
   7   5  15     1859.01     1707.46     51.40 o 
   8   5  15      161.25      175.26     60.99 o 
   9   5  15     1359.90     1371.38     69.59 o 
  -7   6  15      471.48      470.50     31.31 o 
  -6   6  15        4.49       -4.32     19.25 o 
  -5   6  15        5.35        5.92     19.67 o 
  -4   6  15     2203.47     2345.12    102.41 o 
  -3   6  15     3763.44     3863.78     94.23 o 
  -2   6  15       49.39       39.98     20.90 o 
  -1   6  15     3246.79     3211.01     82.43 o 
   0   6  15      648.47      570.80     33.73 o 
   1   6  15     5467.52     5296.51    106.60 o 
   2   6  15     6863.43     6610.54    125.14 o 
   3   6  15      350.14      358.16     22.11 o 
   4   6  15     7475.45     7203.55    133.56 o 
   5   6  15     1480.94     1387.92     39.38 o 
   6   6  15       58.84       71.57     17.46 o 
   7   6  15       72.50       76.15     14.71 o 
   8   6  15      573.78      541.60     22.66 o 
   9   6  15     1933.77     1820.21     78.37 o 
  -6   7  15      141.69      139.61     22.97 o 
  -5   7  15      579.49      613.48     40.69 o 
  -4   7  15       12.81       24.26     24.63 o 
  -3   7  15       58.85       62.37     25.72 o 
  -2   7  15      169.35      169.59     28.65 o 
  -1   7  15     1772.22     1607.97    103.43 o 
   0   7  15      745.11      718.29     42.97 o 
   1   7  15       76.33      118.07     21.69 o 
   2   7  15       84.25       74.58     27.62 o 
   3   7  15     3407.72     3400.95     79.53 o 
   4   7  15     8680.28     8327.29    167.28 o 
   5   7  15     1664.84     1636.47     48.13 o 
   6   7  15      177.08      153.90     16.07 o 
   7   7  15        0.46       14.70     13.14 o 
   8   7  15     2568.36     2430.77     50.06 o 
   9   7  15     3954.03     3789.23     69.89 o 
  -6   8  15      832.22      890.83     47.07 o 
  -5   8  15     2179.41     2382.27    169.26 o 
  -4   8  15      592.40      618.64     40.69 o 
  -3   8  15        8.98        7.46     23.73 o 
  -2   8  15       26.28      -19.45     22.32 o 
  -1   8  15      894.88      851.20     47.38 o 
   0   8  15     2644.46     2619.93    100.82 o 
   1   8  15     2690.28     2615.80     69.12 o 
   2   8  15     1097.88     1063.39     46.12 o 
   3   8  15     2752.56     2608.71     75.52 o 
   4   8  15     6510.39     6384.78    132.25 o 
   5   8  15     2687.26     2665.30     57.80 o 
   6   8  15       55.84       72.44     16.19 o 
   7   8  15      405.78      434.67     23.45 o 
   8   8  15     3610.14     3412.73     69.85 o 
   9   8  15     4922.87     4862.97     93.63 o 
  -5   9  15     3223.59     3511.52    100.48 o 
  -4   9  15      291.79      387.93     66.53 o 
  -3   9  15      310.93      310.04     33.34 o 
  -2   9  15       64.80       65.59     25.64 o 
  -1   9  15     3441.42     3409.76    123.96 o 
   0   9  15     6676.19     6439.33    169.50 o 
   1   9  15     3190.78     2979.67     75.32 o 
   2   9  15      550.85      431.39     31.77 o 
   3   9  15      152.19      115.67     22.36 o 
   4   9  15     1354.64     1354.89     42.71 o 
   5   9  15     3935.32     3764.69     75.29 o 
   6   9  15     1278.23     1311.75     37.89 o 
   7   9  15        3.58       -5.02     15.13 o 
   8   9  15     1159.51     1047.95     34.11 o 
  -4  10  15      474.01      449.23     36.69 o 
  -3  10  15      335.18      295.64     34.11 o 
  -2  10  15       15.62      134.29     44.83 o 
  -1  10  15     4542.40     4402.49    136.59 o 
   0  10  15     6542.50     6485.06    161.01 o 
   1  10  15      216.58      187.81     23.04 o 
   2  10  15     1365.20     1318.69     50.58 o 
   3  10  15       58.91       29.93     19.73 o 
   4  10  15     2413.31     2329.07     59.22 o 
   5  10  15     4011.49     3929.93     78.29 o 
   6  10  15      146.47      169.22     18.29 o 
   7  10  15     1132.07     1217.86     36.86 o 
   8  10  15      125.74      129.03     18.88 o 
  -3  11  15      221.91      243.12     40.08 o 
  -2  11  15       20.58      -10.49     23.43 o 
  -1  11  15     3112.35     2886.38     88.84 o 
   0  11  15     2956.23     2992.65     89.17 o 
   1  11  15     1267.02     1298.31     46.25 o 
   2  11  15     5809.39     5499.17    136.96 o 
   3  11  15      128.32      125.16     22.76 o 
   4  11  15     4802.90     4625.12     99.99 o 
   5  11  15     2584.59     2587.06     64.44 o 
   6  11  15     2136.06     2275.64     52.51 o 
   7  11  15     5222.37     5307.60    100.85 o 
  -2  12  15      307.18      306.75     32.59 o 
  -1  12  15      240.85      215.28     29.22 o 
   0  12  15      359.94      364.28     33.08 o 
   1  12  15     1106.29     1071.41     51.78 o 
   2  12  15     4321.68     4171.30    120.28 o 
   3  12  15      221.62      258.37     39.49 o 
   4  12  15     1912.62     1879.54     81.17 o 
   5  12  15        4.59        0.01     17.31 o 
   6  12  15     5615.45     5555.21    104.24 o 
   0  13  15        4.85      -33.68     21.35 o 
   1  13  15     1245.06     1228.72     50.91 o 
   2  13  15     2830.04     2534.10     66.07 o 
   3  13  15     1015.50     1024.43     43.94 o 
   4  13  15        4.13        6.41     16.76 o 
  -3  -4  16       31.99       58.04     44.07 o 
  -2  -4  16      145.54       96.07     44.95 o 
  -1  -4  16     1819.27     1868.80    115.44 o 
   0  -4  16     4512.12     4755.22    228.97 o 
   1  -4  16     1694.95     1744.81    114.71 o 
   2  -4  16        5.34       12.74     46.22 o 
   3  -4  16      117.08      143.21     52.92 o 
  -4  -3  16     1193.70     1471.95     87.11 o 
  -3  -3  16       19.93       54.07     24.63 o 
  -2  -3  16       95.79      126.00     47.11 o 
  -1  -3  16     1033.09      903.12     84.72 o 
   0  -3  16     4500.71     4673.43    225.43 o 
   1  -3  16     1512.26     1427.96     98.55 o 
   2  -3  16      437.00      376.99     60.50 o 
   3  -3  16      856.10      849.44     82.10 o 
   4  -3  16       26.49      -21.54     46.72 o 
   5  -3  16      430.36      417.95     65.14 o 
  -5  -2  16      292.38      319.52     53.42 o 
  -4  -2  16      286.94      348.21     39.45 o 
  -3  -2  16        5.41       48.99     41.95 o 
  -2  -2  16      761.41      986.77     68.79 o 
  -1  -2  16        2.13       40.26     24.66 o 
   0  -2  16     1266.42     1140.12     90.91 o 
   1  -2  16      405.66      429.15     58.03 o 
   2  -2  16     1977.66     1819.23    116.03 o 
   3  -2  16     3892.98     4070.70    204.58 o 
   4  -2  16      303.41      306.15     59.05 o 
   5  -2  16      398.38      476.12     66.61 o 
   6  -2  16       58.47      -14.83     46.65 o 
  -6  -1  16      508.45      606.00     31.39 o 
  -5  -1  16       52.06       61.12     20.68 o 
  -4  -1  16      596.22      701.67     34.12 o 
  -3  -1  16      204.80      256.58     24.09 o 
  -2  -1  16     2085.67     2534.76     66.62 o 
  -1  -1  16     1359.27     1528.30     49.05 o 
   0  -1  16      373.58      401.66     26.82 o 
   1  -1  16        0.29      -20.13     24.35 o 
   2  -1  16     1505.51     1503.85    137.59 o 
   3  -1  16     5748.52     6290.81    234.34 o 
   4  -1  16     1971.10     2113.17    169.12 o 
   5  -1  16       90.86       41.79     45.89 o 
   6  -1  16      116.43       67.20     48.07 o 
   7  -1  16     3864.33     3874.41    200.07 o 
  -6   0  16     2073.32     2377.53     71.09 o 
  -5   0  16      253.91      290.37     25.44 o 
  -4   0  16     1565.64     1877.92     55.97 o 
  -3   0  16     1936.22     2270.21     62.89 o 
  -2   0  16    10650.38    12274.65    247.66 o 
  -1   0  16     8736.28    10095.66    313.32 o 
   0   0  16      644.65      731.82     38.29 o 
   1   0  16      279.16      296.52     24.68 o 
   2   0  16     1375.11     1475.90     69.00 o 
   3   0  16     8763.05     9024.14    276.83 o 
   4   0  16     5141.22     5195.85    169.91 o 
   5   0  16      174.16      198.01     33.29 o 
   6   0  16        8.73       25.29     25.63 o 
   7   0  16     2024.83     2069.64     73.51 o 
  -6   1  16     2697.73     3213.00    104.19 o 
  -5   1  16      333.56      379.21     27.03 o 
  -4   1  16     1070.89     1231.58     48.63 o 
  -3   1  16     4204.79     4328.15    231.96 o 
  -2   1  16    18221.95    20785.76    407.38 o 
  -1   1  16     4809.51     5343.37    118.58 o 
   0   1  16     1884.69     2009.84     57.63 o 
   1   1  16     1131.42     1271.42     61.45 o 
   2   1  16     3670.41     3733.44     88.99 o 
   3   1  16    10922.03    11220.36    339.42 o 
   4   1  16     4358.40     4670.87    128.08 o 
   5   1  16        6.73        9.79     24.66 o 
   6   1  16      441.06      378.48     35.12 o 
   7   1  16     1064.93     1112.04     55.08 o 
   8   1  16     2500.00     2478.65     83.67 o 
  -7   2  16     2460.69     3020.15    101.75 o 
  -6   2  16     1179.38     1349.28     54.74 o 
  -5   2  16       66.45       79.46     20.19 o 
  -4   2  16        2.01      -22.29     17.65 o 
  -3   2  16     3671.30     3996.03     93.39 o 
  -2   2  16    10270.68    11124.44    225.37 o 
  -1   2  16      947.75      910.64     40.96 o 
   0   2  16     4636.58     4876.04    153.59 o 
   1   2  16     1857.66     1953.23     76.06 o 
   2   2  16     5267.17     5397.17    120.52 o 
   3   2  16     9279.23     9563.92    204.58 o 
   4   2  16      267.41      285.52     31.64 o 
   5   2  16     2671.83     2626.96     85.78 o 
   6   2  16     1249.17     1189.85     56.17 o 
   7   2  16      170.80      164.24     29.82 o 
   8   2  16      277.51      268.76     32.65 o 
  -7   3  16     2230.52     2671.63     83.46 o 
  -6   3  16      760.24      906.25     46.90 o 
  -5   3  16       52.89       75.66     25.79 o 
  -4   3  16      259.41      288.56     34.72 o 
  -3   3  16      280.88      284.11     30.34 o 
  -2   3  16      959.67     1002.50     61.74 o 
  -1   3  16        1.09      -22.27     19.51 o 
   0   3  16     1067.98     1038.54     56.77 o 
   1   3  16      680.43      657.27     35.79 o 
   2   3  16      472.28      451.97     26.10 o 
   3   3  16     1012.98      999.63     42.51 o 
   4   3  16     1579.59     1652.72     66.25 o 
   5   3  16     7669.36     7971.38    392.76 o 
   6   3  16     1907.01     1915.14    124.15 o 
   7   3  16       33.04        0.11     33.84 o 
   8   3  16       18.73      -26.15     33.13 o 
  -6   4  16      797.55      884.96     46.93 o 
  -5   4  16      747.19      775.34     43.93 o 
  -4   4  16     3041.52     3361.66     97.00 o 
  -3   4  16      776.19      856.17     39.01 o 
  -2   4  16       13.14       -5.42     18.53 o 
  -1   4  16       13.84      -23.94     18.97 o 
   0   4  16     1095.34     1053.43     75.57 o 
   1   4  16     2421.40     2446.92     69.34 o 
   2   4  16     1116.38     1081.29     37.17 o 
   3   4  16      488.56      454.51     25.35 o 
   4   4  16     2582.31     2425.75     59.26 o 
   5   4  16     5049.24     4890.04    109.27 o 
   6   4  16     3567.41     3443.01    124.20 o 
   7   4  16       69.09      100.52     34.34 o 
   8   4  16        8.60       -7.72     32.00 o 
   9   4  16     2229.29     2029.28     89.56 o 
  -6   5  16       10.25       11.56     26.32 o 
  -5   5  16     2609.03     3079.70     91.54 o 
  -4   5  16     5473.84     5849.12    129.32 o 
  -3   5  16     1401.37     1454.32     49.81 o 
  -2   5  16      197.93      166.52     23.00 o 
  -1   5  16       23.40       45.73     20.70 o 
   0   5  16     4040.40     3978.52     96.56 o 
   1   5  16     7565.00     7335.63    311.19 o 
   2   5  16     3774.17     3744.24     74.53 o 
   3   5  16     1627.37     1708.06     47.62 o 
   4   5  16      714.48      664.96     30.94 o 
   5   5  16     1561.47     1460.09     42.56 o 
   6   5  16     2969.37     2836.30     63.45 o 
   7   5  16      664.81      622.08     47.74 o 
   8   5  16      466.47      439.31     42.61 o 
   9   5  16     1487.80     1319.45     85.32 o 
  -6   6  16        7.77      -23.41     19.00 o 
  -5   6  16      742.45      833.78     46.17 o 
  -4   6  16     3817.48     4164.72    130.41 o 
  -3   6  16     1585.16     1687.58     55.13 o 
  -2   6  16       99.58       86.08     22.43 o 
  -1   6  16        8.32       -1.96     19.88 o 
   0   6  16     5513.31     5478.42    125.09 o 
   1   6  16    12195.94    12087.19    245.82 o 
   2   6  16     2751.48     2698.32     65.25 o 
   3   6  16       49.36       88.31     24.79 o 
   4   6  16        6.16       24.46     16.30 o 
   5   6  16     2229.38     2094.77     51.23 o 
   6   6  16     4387.96     4058.49     82.40 o 
   7   6  16     1536.76     1474.69     41.57 o 
   8   6  16       19.97      -20.45     23.25 o 
   9   6  16       38.35       30.45     31.58 o 
  -6   7  16       38.72       58.46     21.78 o 
  -5   7  16      510.64      527.92     41.81 o 
  -4   7  16     2671.68     2618.37     82.01 o 
  -3   7  16     1417.91     1426.87     60.38 o 
  -2   7  16      110.54       92.22     30.33 o 
  -1   7  16      179.25      209.47     30.96 o 
   0   7  16     4090.53     3893.41    110.36 o 
   1   7  16     7268.96     7058.00    151.84 o 
   2   7  16        3.87      -10.14     19.65 o 
   3   7  16     6235.48     6091.39    129.07 o 
   4   7  16     1014.48     1054.89     50.21 o 
   5   7  16     4483.61     4136.98     92.62 o 
   6   7  16     4095.23     3851.25     78.78 o 
   7   7  16      264.65      235.63     18.01 o 
   8   7  16     3140.67     3021.32     58.99 o 
  -5   8  16      391.64      433.05     38.27 o 
  -4   8  16     2134.60     2242.64    101.84 o 
  -3   8  16      644.19      602.35     41.60 o 
  -2   8  16      672.83      713.04     44.13 o 
  -1   8  16     1096.91     1013.97     53.45 o 
   0   8  16      545.58      468.63     37.61 o 
   1   8  16     1722.38     1669.86     54.49 o 
   2   8  16      859.01      792.31     43.48 o 
   3   8  16     7091.11     6663.32    161.57 o 
   4   8  16      417.91      411.52     35.21 o 
   5   8  16     3310.82     3086.13     73.60 o 
   6   8  16      630.05      595.50     26.61 o 
   7   8  16     4703.94     4426.34     86.02 o 
   8   8  16     8955.75     8590.01    141.04 o 
  -4   9  16     2099.91     2166.85     95.08 o 
  -3   9  16      116.10      144.76     28.25 o 
  -2   9  16     4640.62     5012.05    147.64 o 
  -1   9  16     1538.71     1499.87     62.00 o 
   0   9  16      122.47      132.16     27.44 o 
   1   9  16       79.86       49.35     20.72 o 
   2   9  16     1591.40     1518.79     65.99 o 
   3   9  16     6101.13     5822.42    143.74 o 
   4   9  16     2082.97     1978.06     63.92 o 
   5   9  16      195.79      187.33     21.64 o 
   6   9  16       45.76       19.59     16.37 o 
   7   9  16     5774.37     5289.45     99.90 o 
   8   9  16     8435.99     8084.26    144.65 o 
  -4  10  16      249.94      234.85     31.77 o 
  -3  10  16     1397.64     1475.49     96.91 o 
  -2  10  16     7082.57     7461.04    185.85 o 
  -1  10  16     2922.26     2820.03     88.24 o 
   0  10  16      228.22      202.44     29.91 o 
   1  10  16      371.39      374.81     28.67 o 
   2  10  16     1916.76     1957.66     66.93 o 
   3  10  16     7689.11     7476.49    178.11 o 
   4  10  16     3248.21     3118.62    100.18 o 
   5  10  16       92.79      117.74     26.17 o 
   6  10  16      112.96      113.92     18.44 o 
   7  10  16     1682.58     1568.95     42.03 o 
  -2  11  16     4042.21     3922.80    112.27 o 
  -1  11  16     1594.79     1520.57     62.64 o 
   0  11  16      271.21      251.88     31.08 o 
   1  11  16      162.22      124.42     26.79 o 
   2  11  16     2224.58     1977.09     65.57 o 
   3  11  16     6884.15     6624.56    160.48 o 
   4  11  16     2084.50     2059.51     65.69 o 
   5  11  16       12.07        7.14     17.81 o 
   6  11  16      175.42      180.43     19.65 o 
  -1  12  16      763.83      719.32     44.57 o 
   0  12  16        0.55      -12.88     23.54 o 
   1  12  16      207.51      195.87     29.51 o 
   2  12  16      349.52      304.23     25.99 o 
   3  12  16     2818.18     2656.07     78.32 o 
   4  12  16      465.38      425.94     32.30 o 
   5  12  16      706.82      703.14     32.87 o 
  -3  -3  17      545.72      688.07     53.48 o 
  -2  -3  17     1189.42     1326.90     97.79 o 
  -1  -3  17     8966.39     9771.51    425.71 o 
   0  -3  17     5467.82     5701.14    265.07 o 
   1  -3  17       10.76        6.82     43.77 o 
   2  -3  17      397.05      311.89     56.37 o 
   3  -3  17      866.33      987.70     90.24 o 
  -4  -2  17        5.53       34.19     23.73 o 
  -3  -2  17       53.02       87.60     26.22 o 
  -2  -2  17     1471.85     1861.81    165.60 o 
  -1  -2  17     8267.84     8587.16    376.89 o 
   0  -2  17     3378.81     3480.11    177.22 o 
   1  -2  17     1072.80     1175.97     93.03 o 
   2  -2  17     1224.23     1155.71     93.24 o 
   3  -2  17     1384.89     1274.51     97.59 o 
   4  -2  17     5702.46     5541.19    262.03 o 
  -5  -1  17     1314.33     1682.63     51.91 o 
  -4  -1  17        9.76        7.97     19.66 o 
  -3  -1  17      104.28      148.40     22.07 o 
  -2  -1  17      142.32      160.94     38.58 o 
  -1  -1  17     2084.23     2450.00    123.94 o 
   0  -1  17      276.12      254.36     32.78 o 
   1  -1  17     1147.78     1170.34     68.58 o 
   2  -1  17      825.85      909.65     53.77 o 
   3  -1  17      929.62      914.90     93.66 o 
   4  -1  17     3004.64     2976.15    158.41 o 
   5  -1  17       27.66       12.22     45.21 o 
  -5   0  17      876.61     1015.58     41.23 o 
  -4   0  17      207.42      246.56     28.10 o 
  -3   0  17     1422.86     1741.86     64.22 o 
  -2   0  17       10.16       30.65     19.96 o 
  -1   0  17      271.76      271.73     49.19 o 
   0   0  17       54.71       75.62     43.71 o 
   1   0  17      989.45     1041.05     58.64 o 
   2   0  17     1349.75     1303.31     71.75 o 
   3   0  17      343.01      395.85     38.31 o 
   4   0  17       45.28       72.34     29.12 o 
   5   0  17     1015.75      982.70     64.79 o 
   6   0  17     3525.54     3511.58    145.93 o 
  -5   1  17      104.77      101.81     21.68 o 
  -4   1  17     1492.05     1637.58     50.78 o 
  -3   1  17     4923.73     5645.33    124.30 o 
  -2   1  17     1308.13     1544.46     50.05 o 
  -1   1  17       10.55       -7.66     22.37 o 
   0   1  17       15.16       -0.88     19.49 o 
   1   1  17     1827.10     2036.13     70.32 o 
   2   1  17     4320.36     4657.21    105.83 o 
   3   1  17     2690.68     2919.93    107.98 o 
   4   1  17     1266.29     1327.48     66.34 o 
   5   1  17     1020.32      991.14     58.91 o 
   6   1  17     1382.38     1435.65     60.34 o 
   7   1  17     1326.70     1470.79     61.39 o 
  -6   2  17      193.38      203.94     28.88 o 
  -5   2  17        1.74       -6.95     27.29 o 
  -4   2  17     1341.66     1454.26     47.64 o 
  -3   2  17     4457.73     5095.09    113.98 o 
  -2   2  17     2696.24     3038.49     76.58 o 
  -1   2  17        3.55      -36.41     18.21 o 
   0   2  17        5.34      -24.86     18.77 o 
   1   2  17     4023.35     4321.98    151.48 o 
   2   2  17     8017.65     8601.00    179.94 o 
   3   2  17     2944.35     3106.62     94.83 o 
   4   2  17       75.44       69.85     26.17 o 
   5   2  17        1.96       18.64     25.69 o 
   6   2  17     1571.44     1611.07    125.40 o 
   7   2  17     3043.24     3201.88    155.59 o 
  -6   3  17      246.12      303.36     32.15 o 
  -5   3  17        0.67      -14.24     22.87 o 
  -4   3  17      327.62      337.79     32.09 o 
  -3   3  17     3197.99     3514.26     99.59 o 
  -2   3  17     2802.10     2945.96     86.91 o 
  -1   3  17       16.00       -7.13     33.24 o 
   0   3  17       23.64       -8.52     18.30 o 
   1   3  17     4404.98     4356.03    101.03 o 
   2   3  17     7707.14     7818.43    211.13 o 
   3   3  17      705.61      701.27     40.64 o 
   4   3  17     1818.50     1877.93     64.76 o 
   5   3  17      346.00      400.15     44.28 o 
   6   3  17     2664.72     2555.70    106.16 o 
   7   3  17     2448.04     2343.89    101.00 o 
   8   3  17      148.17      170.09     40.82 o 
  -6   4  17       66.64      132.93     27.96 o 
  -5   4  17      635.72      746.21     42.19 o 
  -4   4  17      104.90      103.65     26.29 o 
  -3   4  17     2931.13     2984.07     88.33 o 
  -2   4  17     2307.50     2385.13     75.64 o 
  -1   4  17       24.81        2.18     20.06 o 
   0   4  17      770.29      710.64     36.55 o 
   1   4  17      419.35      373.59     30.49 o 
   2   4  17     2637.84     2630.28     65.59 o 
   3   4  17        0.69      -19.59     22.98 o 
   4   4  17     4301.90     4247.82    100.75 o 
   5   4  17      626.33      641.31     35.62 o 
   6   4  17     2012.67     1901.40     86.49 o 
   7   4  17     1509.33     1477.85     76.72 o 
   8   4  17      967.54      757.42     56.28 o 
  -6   5  17     1008.86     1412.72     58.15 o 
  -5   5  17     1980.44     2495.15     80.01 o 
  -4   5  17      427.98      385.58     29.26 o 
  -3   5  17     5071.14     5398.98    121.64 o 
  -2   5  17       81.81       66.14     22.16 o 
  -1   5  17     5516.28     5577.40    125.76 o 
   0   5  17     3214.72     3238.48     83.47 o 
   1   5  17       10.05        1.80     21.88 o 
   2   5  17      522.25      475.52     29.72 o 
   3   5  17      730.87      680.04     29.88 o 
   4   5  17     6135.88     5962.52    117.11 o 
   5   5  17     2150.50     2063.23     53.70 o 
   6   5  17      113.69       95.03     24.21 o 
   7   5  17      106.17      111.06     34.46 o 
   8   5  17     3570.39     3127.01    123.16 o 
  -5   6  17     1317.33     1436.42     65.89 o 
  -4   6  17      573.44      647.00     35.39 o 
  -3   6  17     1888.63     1975.05     60.07 o 
  -2   6  17     1028.05      995.66     43.73 o 
  -1   6  17     9922.38     9881.99    205.69 o 
   0   6  17     4511.03     4495.44    107.63 o 
   1   6  17      158.72      139.25     25.00 o 
   2   6  17      750.05      698.84     43.49 o 
   3   6  17     2216.30     2306.10     58.19 o 
   4   6  17     7707.22     7536.57    141.85 o 
   5   6  17     4170.22     4057.08     84.26 o 
   6   6  17      190.78      201.16     20.65 o 
   7   6  17       90.79       64.78     20.72 o 
   8   6  17     3240.06     2976.16    160.42 o 
  -5   7  17      631.11      614.43     34.87 o 
  -4   7  17       58.50       46.07     22.29 o 
  -3   7  17       38.34       -5.77     21.09 o 
  -2   7  17     2174.55     2377.64     81.21 o 
  -1   7  17     8160.02     8083.45    197.62 o 
   0   7  17     3537.27     3392.11    101.15 o 
   1   7  17      585.72      538.56     43.99 o 
   2   7  17      214.40      169.74     25.16 o 
   3   7  17     5119.55     4856.82    110.74 o 
   4   7  17    10268.33     9794.38    178.16 o 
   5   7  17     3272.45     3165.92     68.98 o 
   6   7  17        5.72       13.33     16.29 o 
   7   7  17       23.43       16.47     16.88 o 
   8   7  17      621.56      519.39     26.42 o 
  -4   8  17      987.05     1054.03     52.72 o 
  -3   8  17      175.73      159.86     29.33 o 
  -2   8  17      506.25      472.08     38.56 o 
  -1   8  17     2097.53     2076.74     73.81 o 
   0   8  17     1524.96     1500.37     61.69 o 
   1   8  17        5.13       15.94     24.90 o 
   2   8  17      120.28       99.91     23.12 o 
   3   8  17     1190.05     1104.39     51.28 o 
   4   8  17     5550.71     5240.30    132.26 o 
   5   8  17     1221.51     1191.61     42.58 o 
   6   8  17      392.07      311.64     25.71 o 
   7   8  17      768.51      691.36     29.21 o 
  -4   9  17      207.60      262.29     32.61 o 
  -3   9  17      369.58      379.76     35.97 o 
  -2   9  17      158.96      186.54     31.01 o 
  -1   9  17      525.10      521.30     40.74 o 
   0   9  17     2125.68     2040.61     72.67 o 
   1   9  17      513.21      506.63     39.39 o 
   2   9  17      522.79      478.48     43.02 o 
   3   9  17      212.85      178.77     28.17 o 
   4   9  17      624.85      508.17     35.66 o 
   5   9  17      784.27      718.97     33.89 o 
   6   9  17      711.55      629.21     60.43 o 
   7   9  17     2600.36     2391.71     54.76 o 
  -3  10  17     2760.66     3012.60     97.07 o 
  -2  10  17      973.45     1050.34     54.01 o 
  -1  10  17      527.23      459.47     38.97 o 
   0  10  17     2136.75     2201.57     89.57 o 
   1  10  17       12.91      -19.52     24.29 o 
   2  10  17     3759.34     3736.61     90.61 o 
   3  10  17     3504.72     3340.44     94.48 o 
   4  10  17      159.89      174.09     26.27 o 
   5  10  17      337.22      363.51     30.56 o 
   6  10  17      630.45      591.04     27.18 o 
  -1  11  17      890.22      867.46     70.84 o 
   0  11  17     1146.33     1088.71     54.46 o 
   1  11  17     1900.29     1854.99     67.74 o 
   2  11  17     8463.49     8051.23    168.67 o 
   3  11  17     3834.73     3715.61    101.77 o 
   4  11  17       88.11      116.38     29.55 o 
   5  11  17      362.54      375.22     31.60 o 
   1  12  17     2247.07     2236.99     74.77 o 
   2  12  17     8276.48     7847.14    164.58 o 
   3  12  17     1411.10     1298.97     53.18 o 
  -2  -2  18     2727.41     2931.65    154.17 o 
  -1  -2  18     1461.34     1767.13    112.21 o 
   0  -2  18       15.83      -15.11     41.23 o 
   1  -2  18        5.27        3.63     41.38 o 
   2  -2  18     1998.76     2007.29    123.02 o 
  -3  -1  18      420.52      568.25     70.18 o 
  -2  -1  18     2415.05     2893.56    108.23 o 
  -1  -1  18     2314.97     2766.72     70.82 o 
   0  -1  18       30.95      -15.30     25.95 o 
   1  -1  18        1.72       -5.26     40.79 o 
   2  -1  18     1812.98     1884.00    115.88 o 
   3  -1  18     4440.00     4578.22    220.05 o 
   4  -1  18      935.70      977.53     84.86 o 
  -4   0  18      229.10      265.87     24.97 o 
  -3   0  18       31.55       41.51     20.89 o 
  -2   0  18     2137.08     2558.88     67.61 o 
  -1   0  18     3388.58     3945.05     92.70 o 
   0   0  18      431.74      431.92     42.78 o 
   1   0  18       52.69       17.02     28.17 o 
   2   0  18      195.80      145.50     30.93 o 
   3   0  18     1896.56     1937.85     79.59 o 
   4   0  18      199.80      187.96     33.15 o 
   5   0  18      828.29      918.73     54.98 o 
  -4   1  18     2025.95     2450.60     65.69 o 
  -3   1  18       38.14       41.37     20.57 o 
  -2   1  18     4881.07     5604.51    123.59 o 
  -1   1  18     1171.39     1320.46     70.21 o 
   0   1  18      989.37     1092.98     44.58 o 
   1   1  18     1730.23     1918.71     56.80 o 
   2   1  18       38.12       83.74     30.02 o 
   3   1  18      493.83      407.54     39.50 o 
   4   1  18        5.96       16.57     29.02 o 
   5   1  18     2080.15     2225.29     89.51 o 
   6   1  18     1462.13     1385.11     68.29 o 
  -5   2  18     1163.24     1500.92     58.53 o 
  -4   2  18     2479.84     2960.14     86.82 o 
  -3   2  18      156.15      171.67     28.72 o 
  -2   2  18     2535.36     2898.79     73.58 o 
  -1   2  18      105.45      137.47     32.43 o 
   0   2  18     6952.44     7628.97    161.58 o 
   1   2  18     5299.72     5737.38    129.79 o 
   2   2  18        8.86       29.82     32.20 o 
   3   2  18      703.69      679.16     46.66 o 
   4   2  18      558.11      552.72     44.40 o 
   5   2  18     4112.42     4388.75    190.19 o 
   6   2  18     2529.57     2727.25    137.70 o 
  -5   3  18     1064.69     1194.85     51.21 o 
  -4   3  18     1043.03     1228.98     61.04 o 
  -3   3  18        7.77       -5.58     25.18 o 
  -2   3  18       18.31       54.24     26.45 o 
  -1   3  18     1662.24     1754.73     65.19 o 
   0   3  18     8918.39     9420.46    223.74 o 
   1   3  18     5287.38     5207.71    135.87 o 
   2   3  18      202.20      181.49     29.66 o 
   3   3  18      379.89      344.17     35.00 o 
   4   3  18     3522.37     3560.40    130.37 o 
   5   3  18     8108.76     7843.80    283.03 o 
   6   3  18     3440.83     3086.61    121.52 o 
   7   3  18       84.31       53.98     39.62 o 
  -5   4  18     1269.57     1475.68     59.26 o 
  -4   4  18     1215.91     1350.79     56.33 o 
  -3   4  18      739.54      784.18     43.43 o 
  -2   4  18      572.66      598.91     40.38 o 
  -1   4  18      928.86      906.15     47.33 o 
   0   4  18     3026.44     3156.84     93.26 o 
   1   4  18     2260.13     2214.49     74.64 o 
   2   4  18       27.07      -17.59     26.73 o 
   3   4  18        4.60       -0.90     22.91 o 
   4   4  18     1462.28     1334.45     63.85 o 
   5   4  18     6129.19     5851.76    192.25 o 
   6   4  18     2128.21     2193.00     96.51 o 
   7   4  18      159.94      192.03     41.41 o 
  -5   5  18     1502.11     1783.76     66.14 o 
  -4   5  18     3655.07     3985.95    110.90 o 
  -3   5  18      964.50     1048.63     51.75 o 
  -2   5  18       10.10      -16.51     20.69 o 
  -1   5  18       75.67       72.31     22.78 o 
   0   5  18     1006.03      906.34     41.82 o 
   1   5  18      912.77      884.53     42.65 o 
   2   5  18      667.59      553.43     35.90 o 
   3   5  18       11.16       26.37     18.56 o 
   4   5  18       14.29       14.75     23.82 o 
   5   5  18     1362.23     1265.75     48.56 o 
   6   5  18      371.61      259.22     40.51 o 
   7   5  18      492.41      444.97     46.72 o 
  -4   6  18     2351.08     2625.18     71.72 o 
  -3   6  18       30.01       12.05     21.85 o 
  -2   6  18     1439.54     1508.76     52.71 o 
  -1   6  18     1006.38     1023.79     44.68 o 
   0   6  18      292.70      234.43     27.93 o 
   1   6  18     2426.17     2222.43     67.84 o 
   2   6  18      353.07      306.58     27.18 o 
   3   6  18     1903.29     1781.43     52.51 o 
   4   6  18     2198.67     2147.47     61.50 o 
   5   6  18      153.05      160.95     22.20 o 
   6   6  18      214.56      219.12     22.21 o 
   7   6  18       43.37       14.37     31.22 o 
  -4   7  18     1049.97     1116.15     58.48 o 
  -3   7  18        8.10      -11.05     20.52 o 
  -2   7  18     4629.62     5031.74    116.78 o 
  -1   7  18     2810.51     3032.08     81.01 o 
   0   7  18     1101.91     1059.06     47.51 o 
   1   7  18     2814.39     2619.23     74.80 o 
   2   7  18      676.94      620.86     32.97 o 
   3   7  18     9048.94     9013.81    169.99 o 
   4   7  18     6231.15     6188.59    135.01 o 
   5   7  18       79.01       53.64     19.04 o 
   6   7  18      637.78      532.58     27.57 o 
   7   7  18      346.09      309.95     31.55 o 
  -3   8  18      254.97      290.94     34.39 o 
  -2   8  18     3780.06     4114.58    115.88 o 
  -1   8  18     3687.90     3903.17    111.47 o 
   0   8  18       29.44       23.92     26.54 o 
   1   8  18      768.81      622.49     43.61 o 
   2   8  18     2569.06     2587.60     72.97 o 
   3   8  18    13579.79    12999.78    297.66 o 
   4   8  18     4914.87     4724.52    123.68 o 
   5   8  18      480.96      456.62     35.09 o 
   6   8  18      407.85      372.55     24.61 o 
   7   8  18     1689.28     1598.24     46.01 o 
  -3   9  18       67.38       28.44     26.49 o 
  -2   9  18     3602.76     3685.00    107.59 o 
  -1   9  18     2897.07     2972.18    143.00 o 
   0   9  18       65.37       40.17     37.44 o 
   1   9  18       19.98        1.54     25.99 o 
   2   9  18      977.23      870.00     41.53 o 
   3   9  18     5050.76     4940.77    129.36 o 
   4   9  18     1588.48     1581.62     60.12 o 
   5   9  18      348.78      290.13     29.67 o 
   6   9  18      224.56      200.25     23.41 o 
  -1  10  18     2269.49     2200.99     77.63 o 
   0  10  18        6.80       -2.84     25.75 o 
   1  10  18      486.99      570.59     66.85 o 
   2  10  18       82.09       60.60     22.88 o 
   3  10  18     2125.23     2022.77     76.38 o 
   4  10  18      499.80      366.71     32.74 o 
   5  10  18      185.49      214.61     28.42 o 
   0  11  18      571.31      540.19     42.00 o 
   1  11  18     2234.76     2249.63     75.85 o 
   2  11  18       36.81       38.27     22.65 o 
   3  11  18      499.55      482.34     41.40 o 
   4  11  18      193.34      144.75     27.83 o 
   0  -1  19      273.57      265.05     53.82 o 
   1  -1  19     4336.71     5007.14    236.64 o 
  -2   0  19      614.24      789.93     36.28 o 
  -1   0  19      248.47      343.43     26.67 o 
   0   0  19      691.12      784.07     50.34 o 
   1   0  19     3194.09     3545.90    144.52 o 
   2   0  19     2259.72     2475.57    105.28 o 
   3   0  19       29.62       61.82     33.12 o 
  -3   1  19     2508.41     2955.32     74.17 o 
  -2   1  19      923.16     1114.23     42.69 o 
  -1   1  19       52.12       78.33     22.18 o 
   0   1  19      482.28      482.67     30.28 o 
   1   1  19     1362.71     1523.03     70.62 o 
   2   1  19     1116.78     1164.91     62.70 o 
   3   1  19      528.88      552.99     43.30 o 
   4   1  19       84.03       91.73     30.96 o 
  -3   2  19     2723.33     3145.92     91.86 o 
  -2   2  19      586.58      658.72     46.84 o 
  -1   2  19      563.45      616.99     44.72 o 
   0   2  19      554.99      534.68     51.98 o 
   1   2  19      157.72      115.60     33.66 o 
   2   2  19     1597.58     1722.29     76.25 o 
   3   2  19      539.71      482.97     41.15 o 
   4   2  19      322.97      322.77     37.25 o 
   5   2  19      697.02      801.66     77.11 o 
  -3   3  19     1506.72     1651.43     62.54 o 
  -2   3  19      115.90      134.06     33.47 o 
  -1   3  19     2381.51     2630.80    112.84 o 
   0   3  19     2540.58     2750.01    100.59 o 
   1   3  19      188.18       96.42     29.35 o 
   2   3  19     2895.78     2917.72    122.03 o 
   3   3  19        1.46        9.34     32.66 o 
   4   3  19     4924.84     4860.10    236.65 o 
   5   3  19     3691.40     3900.56    153.50 o 
  -3   4  19      170.54      130.99     29.40 o 
  -2   4  19        0.84      -10.28     24.60 o 
  -1   4  19     2972.10     3191.67     95.09 o 
   0   4  19     4237.88     4422.70    120.88 o 
   1   4  19        1.38      -34.21     25.49 o 
   2   4  19     1520.63     1504.29     61.73 o 
   3   4  19     1200.51     1087.92     55.21 o 
   4   4  19    10150.38     9709.54    237.37 o 
   5   4  19     5604.90     5558.13    185.99 o 
   6   4  19        1.18      -30.83     48.70 o 
  -3   5  19      582.37      689.84     42.61 o 
  -2   5  19       41.92       32.55     26.68 o 
  -1   5  19     3984.95     4111.13    113.70 o 
   0   5  19     5121.73     5080.68    135.34 o 
   1   5  19      481.34      476.02     39.28 o 
   2   5  19      150.97       80.66     30.82 o 
   3   5  19     1182.50     1079.45     56.82 o 
   4   5  19     7063.21     6866.23    150.82 o 
   5   5  19     3666.51     3494.55     88.77 o 
   6   5  19      209.97      226.61     47.06 o 
  -3   6  19      922.95      949.48     52.26 o 
  -2   6  19      146.82      127.24     24.55 o 
  -1   6  19     5479.38     5603.70    127.26 o 
   0   6  19     5491.58     5437.17    124.43 o 
   1   6  19      172.47      158.18     27.12 o 
   2   6  19      380.24      308.40     32.38 o 
   3   6  19       84.40       58.37     21.92 o 
   4   6  19     2752.50     2566.66     65.00 o 
   5   6  19     1833.63     1743.72     56.65 o 
   6   6  19       23.89      -26.25     25.90 o 
  -3   7  19     1113.80     1230.26     48.98 o 
  -2   7  19       75.25       53.68     23.77 o 
  -1   7  19     4176.39     4411.14    112.95 o 
   0   7  19     2650.39     2566.34     73.87 o 
   1   7  19      194.91      163.18     28.39 o 
   2   7  19     2063.77     2008.36     64.63 o 
   3   7  19      105.56      111.29     23.20 o 
   4   7  19     1214.56     1080.91     73.13 o 
   5   7  19      670.85      600.01     30.69 o 
   6   7  19      109.40       78.95     20.60 o 
  -2   8  19        8.91       33.22     35.42 o 
  -1   8  19      394.34      383.00     37.35 o 
   0   8  19      226.50      169.75     33.76 o 
   1   8  19     1179.79     1141.22     88.60 o 
   2   8  19     2696.79     2666.97     95.16 o 
   3   8  19       57.45       27.61     24.18 o 
   4   8  19      178.00      154.83     29.59 o 
   5   8  19       12.10       -2.77     19.95 o 
  -1   9  19      319.44      273.62     47.47 o 
   0   9  19        1.51      -11.41     25.88 o 
   1   9  19      572.52      519.83     42.53 o 
   2   9  19     1992.81     1739.47     68.98 o 
   3   9  19     1649.41     1622.89     54.92 o 
   4   9  19        6.77       -8.71     28.03 o 
   5   9  19       28.75       39.10     25.50 o 
   1  10  19       52.30       41.56     28.47 o 
   2  10  19     1931.27     1953.28     72.87 o 
   3  10  19     3416.04     3185.68     82.54 o 
  -1   2  20       68.45       61.97     30.47 o 
   0   2  20     5325.48     5949.27    130.06 o 
   1   2  20     5058.87     5695.38    172.64 o 
   2   2  20      309.53      364.41     37.31 o 
   3   2  20       76.16      102.39     31.11 o 
  -2   3  20     1045.09     1228.79     54.90 o 
  -1   3  20       71.37       97.19     28.39 o 
   0   3  20     5501.12     5825.11    147.95 o 
   1   3  20     4007.88     4265.86    115.89 o 
   2   3  20       76.84       70.68     28.22 o 
   3   3  20      984.20      823.84     77.95 o 
   4   3  20        4.48      -19.63     45.12 o 
  -2   4  20      252.78      270.59     31.80 o 
  -1   4  20        2.76       26.22     27.96 o 
   0   4  20     1679.36     1718.26     66.22 o 
   1   4  20      816.08      723.33     45.10 o 
   2   4  20      637.94      615.18     42.78 o 
   3   4  20     2152.26     2141.84     75.34 o 
   4   4  20      149.15      194.73     58.48 o 
  -2   5  20      658.98      711.17     43.12 o 
  -1   5  20      893.75      921.18     49.78 o 
   0   5  20       29.95       44.32     29.13 o 
   1   5  20        8.25      -17.93     27.40 o 
   2   5  20      380.69      311.39     36.19 o 
   3   5  20     2773.50     2759.43     89.47 o 
   4   5  20     1010.72      937.36     52.87 o 
  -1   6  20     3229.79     3495.49    103.64 o 
   0   6  20     1284.61     1327.03     50.56 o 
   1   6  20       21.36      -12.75     22.76 o 
   2   6  20       43.41       34.14     30.03 o 
   3   6  20     1384.79     1350.52     61.62 o 
   4   6  20     2739.04     2569.36     86.05 o 
  -1   7  20     4601.46     4726.91    111.95 o 
   0   7  20       55.54       24.54     24.76 o 
   1   7  20      519.89      504.83     36.13 o 
   2   7  20       40.40       36.59     25.63 o 
   3   7  20     3302.66     3116.69     75.77 o 
   4   7  20     3882.30     3720.03     84.91 o 
   0   8  20      193.23      179.45     33.55 o 
   1   8  20     1445.25     1246.13     79.71 o 
   2   8  20      288.28      264.24     31.42 o 
   3   8  20     6268.59     6195.32    125.61 o 
                                                 
